# Supplementary material for: Depletion of Kinesin 5B Affects Lysosomal Distribution and Stability and Induces Peri-Nuclear Accumulation of Autophagosomes in Cancer Cells
Source: PLoS One. 2009 Feb 10;4(2):e4424. doi: 10.1371/journal.pone.0004424 (PMC2647799; doi:10.1371/journal.pone.0004424)
Supplement: Dataset S1 — Motor proteins associated with lysosomes in MCF-7-deltaN-ErbB2 compared to control MCF-7 cells as quantified by SILAC mass spectrometry. (1.32 MB XLS) [file pone.0004424.s001.xls]

## Sheet: Sheet4
Supplementary Table
Accession number	Gene	Protein name	Mass [Da]	Ratio log transformed	Ratio protein	StDev protein	Ratio peptide	StDev peptide	Sequence	MCR (Mass charge ratio) [Th]	Measured mass [Th]	Charge	Score	Intensity wild
IPI00022431	AHSG	Alpha-2-HS-glycoprotein precursor	40098	-6.57025	0.0105234	0	0.0105234	0	CNLLAEK	424.221	846.428	2	38	2.06612e+06
IPI00043215	IGSF1	immunoglobulin superfamily, member 1 isoform 1	150778	-4.4122	0.0469673	0	0.0469673	0	WSEPSEPLELVIK	763.909	1525.8	2	50	335449
IPI00032179	SERPINC1	Antithrombin III variant	53114	-2.98152	0.126611	0	0.126611	0	TSDQIHFFFAK	670.836	1339.66	2	36	1.57181e+06
IPI00453473	HIST2H4B	histone cluster 2, H4b	11229	-1.9615	0.256761	0.044884	0.265813	0.0199248	DAVTYTEHAK	567.774	1133.53	2	43	8.28055e+07
IPI00453473		histone cluster 2, H4b	11229	-1.9615	0.256761	0.044884	0.308612	0.0347027	DAVTYTEHAKR	649.832	1297.65	2	50	9.33519e+06
IPI00453473		histone cluster 2, H4b	11229	-1.9615	0.256761	0.044884	0.250311	0.0436083	DNIQGITKPAIR	663.38	1324.75	2	50	1.89723e+08
IPI00453473		histone cluster 2, H4b	11229	-1.9615	0.256761	0.044884	0.322789	0	DNIQGITKPAIRR	494.624	1480.85	3	24	4.03531e+06
IPI00453473		histone cluster 2, H4b	11229	-1.9615	0.256761	0.044884	0.246425	0.0256989	ISGLIYEETRGVLK	789.45	1576.89	2	58	8.90598e+07
IPI00453473		histone cluster 2, H4b	11229	-1.9615	0.256761	0.044884	0.289769	0.112956	KTVTAMDVVYALK	719.902	1437.79	2	80	5.26631e+06
IPI00453473		histone cluster 2, H4b	11229	-1.9615	0.256761	0.044884	0.26721	0	KTVTAMDVVYALKR	532.304	1593.89	3	91	5.95852e+06
IPI00453473		histone cluster 2, H4b	11229	-1.9615	0.256761	0.044884	0.234482	0.0463382	RISGLIYEETRGVLK	867.5	1732.98	2	42	2.09245e+06
IPI00453473		histone cluster 2, H4b	11229	-1.9615	0.256761	0.044884	0.235246	0.0773179	TVTAMDVVYALK	659.862	1317.71	2	70	2.43789e+07
IPI00453473		histone cluster 2, H4b	11229	-1.9615	0.256761	0.044884	0.238412	0.0594763	TVTAMDVVYALKR	737.913	1473.81	2	103	1.29342e+08
IPI00453473		histone cluster 2, H4b	11229	-1.9615	0.256761	0.044884	0.266391	0.0180912	VFLENVIRDAVTYTEHAK	702.373	2104.1	3	60	5.39831e+07
IPI00453473		histone cluster 2, H4b	11229	-1.9615	0.256761	0.044884	0.305429	0.0504387	VFLENVIRDAVTYTEHAKR	754.406	2260.2	3	73	2.23283e+06
IPI00453473		histone cluster 2, H4b	11229	-1.9615	0.256761	0.044884	0.218899	0	VLRDNIQGITKPAIR	847.508	1693	2	59	1.44407e+06
IPI00453473		histone cluster 2, H4b	11229	-1.9615	0.256761	0.044884	0.144862	0	VLRDNIQGITKPAIRR	617.374	1849.1	3	24	2.88009e+06
IPI00296291	HP1BP3	HP1-BP74	61454	-1.90324	0.267343	0.0744883	0.214672	0	GQLEQITGK	487.27	972.525	2	35	1.83655e+06
IPI00296291		HP1-BP74	61454	-1.90324	0.267343	0.0744883	0.320014	0.0420713	SSAVDPEPQVKLEDVLPLAFTR	807.105	2418.29	3	46	2.1652e+06
IPI00171611	HIST2H3D	histone cluster 2, H3d	15436	-1.89384	0.269089	0.0551091	0.390701	0.0911272	EIAQDFK	850.431	849.424	1	44	756698
IPI00171611		histone cluster 2, H3d	15436	-1.89384	0.269089	0.0551091	0.220005	0.0664276	EIAQDFKTDLR	672.356	1342.7	2	41	2.58423e+08
IPI00171611		histone cluster 2, H3d	15436	-1.89384	0.269089	0.0551091	0.261926	0	KLPFQR	394.743	787.471	2	26	1.9199e+07
IPI00171611		histone cluster 2, H3d	15436	-1.89384	0.269089	0.0551091	0.250925	0	LVREIAQDFK	609.845	1217.68	2	39	1.3027e+06
IPI00171611		histone cluster 2, H3d	15436	-1.89384	0.269089	0.0551091	0.224871	0	LVREIAQDFKTDLR	568.652	1702.94	3	32	3.39211e+06
IPI00171611		histone cluster 2, H3d	15436	-1.89384	0.269089	0.0551091	0.30017	0	RVTIMPKDIQLAR	514.304	1539.89	3	57	1.68628e+06
IPI00171611		histone cluster 2, H3d	15436	-1.89384	0.269089	0.0551091	0.261484	0	STELLIRK	480.298	958.581	2	45	2.7399e+06
IPI00171611		histone cluster 2, H3d	15436	-1.89384	0.269089	0.0551091	0.242632	0.0603898	VTIMPK	688.408	687.4	1	35	2.77251e+07
IPI00020101	HIST1H2BC	histone cluster 1, H2be	13767	-1.70899	0.305875	0.127905	0.218044	0.0405189	AVTKYTSSK	500.786	999.557	2	29	2.32617e+07
IPI00020101		histone cluster 1, H2be	13767	-1.70899	0.305875	0.127905	0.612283	0	ESYSVYVYK	573.285	1144.55	2	30	2.18363e+06
IPI00020101		histone cluster 1, H2be	13767	-1.70899	0.305875	0.127905	0.276013	0.0701057	ESYSVYVYKVLK	739.4	1476.79	2	41	1.05315e+06
IPI00020101		histone cluster 1, H2be	13767	-1.70899	0.305875	0.127905	0.537234	0	HAVSEGTK	418.721	835.427	2	42	4.86955e+06
IPI00020101		histone cluster 1, H2be	13767	-1.70899	0.305875	0.127905	0.271431	0.0915801	HAVSEGTKAVTKYTSSK	598.651	1792.93	3	37	3.92878e+06
IPI00020101		histone cluster 1, H2be	13767	-1.70899	0.305875	0.127905	0.257055	0.0642899	KESYSVYVYK	641.34	1280.66	2	73	6.73225e+07
IPI00020101		histone cluster 1, H2be	13767	-1.70899	0.305875	0.127905	0.15058	0	KESYSVYVYKVLK	803.449	1604.88	2	70	358172
IPI00020101		histone cluster 1, H2be	13767	-1.70899	0.305875	0.127905	0.265938	0	LAHYNK	373.203	744.392	2	21	8.82715e+06
IPI00020101		histone cluster 1, H2be	13767	-1.70899	0.305875	0.127905	0.307737	0.0718965	LAHYNKR	451.254	900.493	2	41	1.80957e+08
IPI00020101		histone cluster 1, H2be	13767	-1.70899	0.305875	0.127905	0.317585	0.0437328	LLLPGELAK	481.312	960.609	2	44	5.31587e+08
IPI00020101		histone cluster 1, H2be	13767	-1.70899	0.305875	0.127905	0.296464	0	QVHPDTGISSK	390.203	1167.59	3	51	4.477e+06
IPI00020101		histone cluster 1, H2be	13767	-1.70899	0.305875	0.127905	0.223884	0	SRKESYSVYVYK	754.89	1507.76	2	39	1.26485e+06
IPI00020101		histone cluster 1, H2be	13767	-1.70899	0.305875	0.127905	0.242129	0.0609546	VLKQVHPDTGISSK	754.924	1507.83	2	56	2.44116e+07
IPI00043598	IKIP	IKK interacting protein isoform 1	43228	-1.67248	0.313714	0	0.313714	0	TLEGIQYDNSILK	747.395	1492.78	2	47	738345
IPI00719746	HIST2H3PS2	Histone H2B	7391	-1.64538	0.319661	0.11227	0.218044	0.0405189	AVTKYTSSK	500.786	999.557	2	29	2.32617e+07
IPI00719746		Histone H2B	7391	-1.64538	0.319661	0.11227	0.537234	0	HAVSEGTK	418.721	835.427	2	42	4.86955e+06
IPI00719746		Histone H2B	7391	-1.64538	0.319661	0.11227	0.271431	0.0915801	HAVSEGTKAVTKYTSSK	598.651	1792.93	3	37	3.92878e+06
IPI00719746		Histone H2B	7391	-1.64538	0.319661	0.11227	0.265938	0	LAHYNK	373.203	744.392	2	21	8.82715e+06
IPI00719746		Histone H2B	7391	-1.64538	0.319661	0.11227	0.307737	0.0718965	LAHYNKR	451.254	900.493	2	41	1.80957e+08
IPI00719746		Histone H2B	7391	-1.64538	0.319661	0.11227	0.317585	0.0437328	LLLPGELAK	481.312	960.609	2	44	5.31587e+08
IPI00003935	HIST2H2BE	Histone H2B.q	13781	-1.6423	0.320346	0.0885674	0.218044	0.0405189	AVTKYTSSK	500.786	999.557	2	29	2.32617e+07
IPI00003935		Histone H2B.q	13781	-1.6423	0.320346	0.0885674	0.406411	0	ESYSIYVYK	576.284	1150.55	2	30	6.01114e+06
IPI00003935		Histone H2B.q	13781	-1.6423	0.320346	0.0885674	0.537234	0	HAVSEGTK	418.721	835.427	2	42	4.86955e+06
IPI00003935		Histone H2B.q	13781	-1.6423	0.320346	0.0885674	0.271431	0.0915801	HAVSEGTKAVTKYTSSK	598.651	1792.93	3	37	3.92878e+06
IPI00003935		Histone H2B.q	13781	-1.6423	0.320346	0.0885674	0.354058	0.104673	KESYSIYVYK	648.346	1294.68	2	53	3.05209e+07
IPI00003935		Histone H2B.q	13781	-1.6423	0.320346	0.0885674	0.265938	0	LAHYNK	373.203	744.392	2	21	8.82715e+06
IPI00003935		Histone H2B.q	13781	-1.6423	0.320346	0.0885674	0.307737	0.0718965	LAHYNKR	451.254	900.493	2	41	1.80957e+08
IPI00003935		Histone H2B.q	13781	-1.6423	0.320346	0.0885674	0.317585	0.0437328	LLLPGELAK	481.312	960.609	2	44	5.31587e+08
IPI00003935		Histone H2B.q	13781	-1.6423	0.320346	0.0885674	0.296464	0	QVHPDTGISSK	390.203	1167.59	3	51	4.477e+06
IPI00003935		Histone H2B.q	13781	-1.6423	0.320346	0.0885674	0.306776	0.0700771	SRKESYSIYVYK	761.898	1521.78	2	43	9.71528e+06
IPI00003935		Histone H2B.q	13781	-1.6423	0.320346	0.0885674	0.242129	0.0609546	VLKQVHPDTGISSK	754.924	1507.83	2	56	2.44116e+07
IPI00477495	H2BFS	Histone H2B.s	13805	-1.64036	0.320776	0.142877	0.612283	0	ESYSVYVYK	573.285	1144.55	2	30	2.18363e+06
IPI00477495		Histone H2B.s	13805	-1.64036	0.320776	0.142877	0.276013	0.0701057	ESYSVYVYKVLK	739.4	1476.79	2	41	1.05315e+06
IPI00477495		Histone H2B.s	13805	-1.64036	0.320776	0.142877	0.537234	0	HAVSEGTK	418.721	835.427	2	42	4.86955e+06
IPI00477495		Histone H2B.s	13805	-1.64036	0.320776	0.142877	0.257055	0.0642899	KESYSVYVYK	641.34	1280.66	2	73	6.73225e+07
IPI00477495		Histone H2B.s	13805	-1.64036	0.320776	0.142877	0.15058	0	KESYSVYVYKVLK	803.449	1604.88	2	70	358172
IPI00477495		Histone H2B.s	13805	-1.64036	0.320776	0.142877	0.317585	0.0437328	LLLPGELAK	481.312	960.609	2	44	5.31587e+08
IPI00477495		Histone H2B.s	13805	-1.64036	0.320776	0.142877	0.294537	0	LPHYNKR	464.262	926.509	2	21	4.19616e+07
IPI00477495		Histone H2B.s	13805	-1.64036	0.320776	0.142877	0.296464	0	QVHPDTGISSK	390.203	1167.59	3	51	4.477e+06
IPI00477495		Histone H2B.s	13805	-1.64036	0.320776	0.142877	0.223884	0	SRKESYSVYVYK	754.89	1507.76	2	39	1.26485e+06
IPI00477495		Histone H2B.s	13805	-1.64036	0.320776	0.142877	0.242129	0.0609546	VLKQVHPDTGISSK	754.924	1507.83	2	56	2.44116e+07
IPI00217468	HIST1H1B	Histone H1.5	22435	-1.62368	0.324508	0.0412425	0.336873	0.0122612	ALAAGGYDVEKNNSR	782.889	1563.76	2	101	1.4126e+06
IPI00217468		Histone H1.5	22435	-1.62368	0.324508	0.0412425	0.303665	0	ATGPPVSELITK	606.845	1211.67	2	45	379628
IPI00217468		Histone H1.5	22435	-1.62368	0.324508	0.0412425	0.388132	0.0341709	GTGASGSFKLNK	583.812	1165.61	2	59	972657
IPI00217468		Histone H1.5	22435	-1.62368	0.324508	0.0412425	0.278938	0.0828357	KATGPPVSELITK	670.893	1339.77	2	71	4.49294e+06
IPI00217468		Histone H1.5	22435	-1.62368	0.324508	0.0412425	0.31493	0	NGLSLAALKK	507.818	1013.62	2	42	1.96622e+06
IPI00216730	HIST2H2AB	Histone H2A type 2-B	13856	-1.61239	0.327057	0	0.327057	0	KGNYAER	423.221	844.428	2	31	2.53322e+07
IPI00454695	HIST2H2BC	H2B/t variant	21971	-1.60742	0.328184	0.053712	0.406411	0	ESYSIYVYK	576.284	1150.55	2	30	6.01114e+06
IPI00454695		H2B/t variant	21971	-1.60742	0.328184	0.053712	0.354058	0.104673	KESYSIYVYK	648.346	1294.68	2	53	3.05209e+07
IPI00454695		H2B/t variant	21971	-1.60742	0.328184	0.053712	0.265938	0	LAHYNK	373.203	744.392	2	21	8.82715e+06
IPI00454695		H2B/t variant	21971	-1.60742	0.328184	0.053712	0.307737	0.0718965	LAHYNKR	451.254	900.493	2	41	1.80957e+08
IPI00454695		H2B/t variant	21971	-1.60742	0.328184	0.053712	0.306776	0.0700771	SRKESYSIYVYK	761.898	1521.78	2	43	9.71528e+06
IPI00100247	TXNDC13	Thioredoxin domain-containing protein 13 precursor	39270	-1.59838	0.330248	0	0.330248	0	FFVTTLPAFFHAK	763.414	1524.81	2	36	153106
IPI00216456	HIST1H2AC	Histone H2A type 1-C	13966	-1.57234	0.336262	0.100552	0.270988	0.0458074	HLQLAIRNDEELNK	846.956	1691.9	2	60	5.56573e+06
IPI00216456		Histone H2A type 1-C	13966	-1.57234	0.336262	0.100552	0.281195	0.051011	HLQLAIRNDEELNKLLGR	711.403	2131.19	3	57	2.39738e+07
IPI00216456		Histone H2A type 1-C	13966	-1.57234	0.336262	0.100552	0.327057	0	KGNYAER	423.221	844.428	2	31	2.53322e+07
IPI00216456		Histone H2A type 1-C	13966	-1.57234	0.336262	0.100552	0.289964	0.0358712	NDEELNKLLGR	650.846	1299.68	2	73	1.35321e+07
IPI00216456		Histone H2A type 1-C	13966	-1.57234	0.336262	0.100552	0.512108	0.0150405	VTIAQGGVLPNIQAVLLPKK	687.093	2058.26	3	48	933973
IPI00018278	H2AFV	Histone H2AV	13369	-1.47777	0.359042	0.0653272	0.278452	0	ATIAGGGVIPHIHK	685.899	1369.78	2	54	1.96795e+06
IPI00018278		Histone H2AV	13369	-1.47777	0.359042	0.0653272	0.365303	0	GDEELDSLIK	559.782	1117.55	2	56	902889
IPI00018278		Histone H2AV	13369	-1.47777	0.359042	0.0653272	0.354334	0.0520126	HLQLAIRGDEELDSLIK	650.693	1949.06	3	33	1.14206e+06
IPI00018278		Histone H2AV	13369	-1.47777	0.359042	0.0653272	0.438079	0	SLIGK	525.349	524.342	1	26	1.18035e+07
IPI00081836	HIST1H2AH	Histone H2A type 1-H	13767	-1.46001	0.363491	0.103856	0.270988	0.0458074	HLQLAIRNDEELNK	846.956	1691.9	2	60	5.56573e+06
IPI00081836		Histone H2A type 1-H	13767	-1.46001	0.363491	0.103856	0.34381	0	HLQLAIRNDEELNKLLGK	1052.6	2103.18	2	60	1.53724e+06
IPI00081836		Histone H2A type 1-H	13767	-1.46001	0.363491	0.103856	0.327057	0	KGNYAER	423.221	844.428	2	31	2.53322e+07
IPI00081836		Histone H2A type 1-H	13767	-1.46001	0.363491	0.103856	0.512108	0.0150405	VTIAQGGVLPNIQAVLLPKK	687.093	2058.26	3	48	933973
IPI00186008	STARD10	START domain containing 10	40921	-1.40199	0.378406	0	0.378406	0	SCVITYLAQVDPK	747.387	1492.76	2	82	1.23222e+06
IPI00059366	H2AFY	H2A histone family, member Y isoform 2	39635	-1.2787	0.412166	0.00112023	0.411373	0.0322785	GVTIASGGVLPNIHPELLAK	993.571	1985.13	2	54	1.05934e+06
IPI00059366		H2A histone family, member Y isoform 2	39635	-1.2787	0.412166	0.00112023	0.412958	0	HILLAVANDEELNQLLK	967.042	1932.07	2	73	512080
IPI00294398	HADH	Isoform 1 of Short chain 3-hydroxyacyl-CoA dehydrogenase, mitochondrial precursor	34313	-1.24247	0.422647	0	0.422647	0	TFESLVDFSK	586.795	1171.58	2	38	688268
IPI00549248	NPM1	Nucleophosmin	33096	-1.18756	0.439045	0.685757	0.0636046	0	GPSSVEDIK	466.24	930.465	2	50	457427
IPI00549248		Nucleophosmin	33096	-1.18756	0.439045	0.685757	1.23054	0	GPSSVEDIKAK	565.807	1129.6	2	74	1.91881e+06
IPI00549248		Nucleophosmin	33096	-1.18756	0.439045	0.685757	0.0229882	0	SIRDTPAK	444.251	886.488	2	29	2.2954e+06
IPI00470924	TMTC3	Hypothetical protein DKFZp686O22167	104923	-1.18103	0.441036	0	0.441036	0.0495552	DKISSSSFIEPIFPTSK	941.995	1881.98	2	63	271501
IPI00217467	HIST1H1E	Histone H1.4	21721	-1.14991	0.450652	0.106708	0.564557	0	ALAAAGYDVEK	554.287	1106.56	2	38	440639
IPI00217467		Histone H1.4	21721	-1.14991	0.450652	0.106708	0.545086	0.102778	ALAAAGYDVEKNNSR	789.897	1577.78	2	90	373505
IPI00217467		Histone H1.4	21721	-1.14991	0.450652	0.106708	0.388132	0.0341709	GTGASGSFKLNK	583.812	1165.61	2	59	972657
IPI00217467		Histone H1.4	21721	-1.14991	0.450652	0.106708	0.310237	0.0821753	KASGPPVSELITK	663.886	1325.76	2	57	8.83881e+06
IPI00217467		Histone H1.4	21721	-1.14991	0.450652	0.106708	0.445249	0	SGVSLAALKK	487.306	972.597	2	63	2.00288e+07
IPI00009747	LSS	Lanosterol synthase	84453	-1.1285	0.457391	0.00184337	0.458694	0	AVLLLQEK	457.289	912.563	2	26	1.0455e+06
IPI00009747		Lanosterol synthase	84453	-1.1285	0.457391	0.00184337	0.456087	0.038066	EQTGLEAYALGLDTK	804.909	1607.8	2	93	1.17177e+06
IPI00017297	MATR3	Matrin-3	95078	-1.02793	0.490412	0	0.490412	0.114945	VIHLSNLPHSGYSDSAVLK	679.697	2036.07	3	43	486206
IPI00065312	B4GALNT4	N-acetylgalactosaminyltransferase	116954	-1.02717	0.490671	0	0.490671	0	IVNVEKR	429.264	856.514	2	23	2.75924e+07
IPI00032853	NOP10	H/ACA ribonucleoprotein complex subunit 3	7758	-1.02378	0.491824	0	0.491824	0.0829575	FSPDDKYSR	557.762	1113.51	2	36	681889
IPI00384280	PCYOX1	Prenylcysteine oxidase precursor	56974	-1.01299	0.495519	0.0588638	0.56597	0	IFSQETLTK	533.792	1065.57	2	28	1238837
IPI00384280		Prenylcysteine oxidase precursor	56974	-1.01299	0.495519	0.0588638	0.426926	0	LVCSGLLQASK	588.325	1174.64	2	55	810168
IPI00384280		Prenylcysteine oxidase precursor	56974	-1.01299	0.495519	0.0588638	0.513628	0	SNLISGSVMYIEEK	785.393	1568.77	2	88	400371
IPI00384280		Prenylcysteine oxidase precursor	56974	-1.01299	0.495519	0.0588638	0.475555	0	TLLETLQK	473.284	944.554	2	27	1.49782e+06
IPI00002406	BCAM	Lutheran blood group glycoprotein precursor	68161	-0.98615	0.504823	0	0.504823	0.0857963	VAYLDPLELSEGK	721.387	1440.76	2	47	2.82762e+06
IPI00172636	CAMK2D	calcium/calmodulin-dependent protein kinase II delta isoform 1	54664	-0.975	0.50874	0	0.50874	0.0736002	FTDEYQLFEELGK	809.886	1617.76	2	70	379641
IPI00008708	RSL1D1	Ribosomal L1 domain-containing protein 1	55167	-0.965595	0.512067	0	0.512067	0	TVSQIISLQTLKK	729.948	1457.88	2	21	339411
IPI00009896	EPHX1	Epoxide hydrolase 1	53143	-0.963134	0.512942	0.133873	0.533934	0	FLGLTERDVELLYPVKEK	717.07	2148.19	3	49	380998
IPI00009896		Epoxide hydrolase 1	53143	-0.963134	0.512942	0.133873	0.614456	0	GGHFAAFEEPELLAQDIRK	710.032	2127.07	3	48	1.51056e+06
IPI00009896		Epoxide hydrolase 1	53143	-0.963134	0.512942	0.133873	0.584948	0	IIPLLTDPK	505.318	1008.62	2	26	2.19528e+06
IPI00009896		Epoxide hydrolase 1	53143	-0.963134	0.512942	0.133873	0.318428	0	VYVPTGFSAFPFELLHTPEK	760.396	2278.17	3	26	2.94497e+06
IPI00021766	RTN4	Isoform 1 of Reticulon-4	130420	-0.936988	0.522322	0	0.522322	0	HQAQIDHYLGLANK	804.418	1606.82	2	61	324236
IPI00022421	COX7A2L	Cytochrome c oxidase subunit VIIa-related protein, mitochondrial precursor	12664	-0.93299	0.523772	0	0.523772	0	LTSDSTVYDYAGK	710.337	1418.66	2	70	744424
IPI00021924	H1FX	Histone H1x	22474	-0.928765	0.525308	0	0.525308	0.0773271	ALVQNDTLLQVK	675.397	1348.78	2	58	2.96697e+06
IPI00646039	CYB5A	7 kDa protein	6817	-0.921227	0.52806	0	0.52806	0.123527	TFIIGELHPDDRPK	819.437	1636.86	2	52	1.39328e+06
IPI00221394	DKC1	H/ACA ribonucleoprotein complex subunit 4	57963	-0.877224	0.544414	0	0.544414	0	ALETLTGALFQRPPLIAAVK	703.752	2108.23	3	64	251921
IPI00041325	NHP2	H/ACA ribonucleoprotein complex subunit 2	17532	-0.866609	0.548435	0	0.548435	0	NLPYVYIPSK	597.332	1192.65	2	23	583489
IPI00011229	CTSD	Cathepsin D precursor	45037	-0.836785	0.55989	0.103434	0.439468	0	DPDAQPGGELMLGGTDSK	894.41	1786.8	2	68	837039
IPI00011229		Cathepsin D precursor	45037	-0.836785	0.55989	0.103434	0.64852	0.0689321	EGCEAIVDTGTSLMVGPVDEVRELQK	944.795	2831.36	3	60	282091
IPI00011229		Cathepsin D precursor	45037	-0.836785	0.55989	0.103434	0.751023	0	GYKLSPEDYTLK	707.366	1412.72	2	34	599982
IPI00011229		Cathepsin D precursor	45037	-0.836785	0.55989	0.103434	0.425859	0.108853	ISVNNVLPVFDNLMQQK	992.028	1982.04	2	44	6.63457e+06
IPI00011229		Cathepsin D precursor	45037	-0.836785	0.55989	0.103434	0.460517	0	LLDIACWIHHK	707.381	1412.75	2	46	757779
IPI00011229		Cathepsin D precursor	45037	-0.836785	0.55989	0.103434	0.570865	0.157308	LLDIACWIHHKYNSDK	671.672	2011.99	3	49	539746
IPI00011229		Cathepsin D precursor	45037	-0.836785	0.55989	0.103434	0.552869	0	QPGITFIAAK	527.313	1052.61	2	47	9.35353e+06
IPI00011229		Cathepsin D precursor	45037	-0.836785	0.55989	0.103434	0.635186	0	QVFGEATK	440.232	878.45	2	41	5.83701e+06
IPI00011229		Cathepsin D precursor	45037	-0.836785	0.55989	0.103434	0.470268	0.151861	QVFGEATKQPGITFIAAK	641.363	1921.07	3	39	1.15283e+07
IPI00011229		Cathepsin D precursor	45037	-0.836785	0.55989	0.103434	0.564547	0.088352	TMSEVGGSVEDLIAK	772.393	1542.77	2	69	1.84449e+06
IPI00011229		Cathepsin D precursor	45037	-0.836785	0.55989	0.103434	0.639668	0	VSTLPAITLK	525.836	1049.66	2	44	1.22793e+07
IPI00291755	NUP210	Isoform 1 of Nuclear pore membrane glycoprotein 210 precursor	206380	-0.826955	0.563718	0.0570167	0.485277	0	AVDPSSVALVTLGSSK	769.929	1537.84	2	77	986427
IPI00291755		Isoform 1 of Nuclear pore membrane glycoprotein 210 precursor	206380	-0.826955	0.563718	0.0570167	0.569046	0	ELYLEDSPLELK	728.887	1455.76	2	69	1.45596e+06
IPI00291755		Isoform 1 of Nuclear pore membrane glycoprotein 210 precursor	206380	-0.826955	0.563718	0.0570167	0.469193	0.0325183	GVAIGQTSLTASVTNK	773.926	1545.84	2	112	801474
IPI00291755		Isoform 1 of Nuclear pore membrane glycoprotein 210 precursor	206380	-0.826955	0.563718	0.0570167	0.627104	0.0406317	HLHPIQTSFQEATASK	598.976	1793.91	3	48	576226
IPI00291755		Isoform 1 of Nuclear pore membrane glycoprotein 210 precursor	206380	-0.826955	0.563718	0.0570167	0.565887	0	IQEAVYK	425.737	849.46	2	25	759032
IPI00291755		Isoform 1 of Nuclear pore membrane glycoprotein 210 precursor	206380	-0.826955	0.563718	0.0570167	0.676897	0	ITIAAYLPLK	551.847	1101.68	2	76	242695
IPI00291755		Isoform 1 of Nuclear pore membrane glycoprotein 210 precursor	206380	-0.826955	0.563718	0.0570167	0.57588	0	QGDTILVSGMK	574.803	1147.59	2	54	701905
IPI00291755		Isoform 1 of Nuclear pore membrane glycoprotein 210 precursor	206380	-0.826955	0.563718	0.0570167	0.567046	0.0608725	SGSPAVLAFAK	528.303	1054.59	2	44	2.15369e+06
IPI00291755		Isoform 1 of Nuclear pore membrane glycoprotein 210 precursor	206380	-0.826955	0.563718	0.0570167	0.526081	0.0740835	TYKEVVVSVPQR	702.895	1403.78	2	60	764616
IPI00291755		Isoform 1 of Nuclear pore membrane glycoprotein 210 precursor	206380	-0.826955	0.563718	0.0570167	0.519555	0.012066	VFGAPEVLENLEVK	772.422	1542.83	2	89	461667
IPI00291755		Isoform 1 of Nuclear pore membrane glycoprotein 210 precursor	206380	-0.826955	0.563718	0.0570167	0.612738	0.0829485	VSMSPVLHTQNK	670.853	1339.69	2	58	314105
IPI00291755		Isoform 1 of Nuclear pore membrane glycoprotein 210 precursor	206380	-0.826955	0.563718	0.0570167	0.543208	0	VVDKVEIGK	493.798	985.581	2	57	1.03395e+06
IPI00291755		Isoform 1 of Nuclear pore membrane glycoprotein 210 precursor	206380	-0.826955	0.563718	0.0570167	0.59042	0.0640346	YFPFMDLK	530.763	1059.51	2	24	1.06841e+06
IPI00059292	MAGOHB	Protein mago nashi homolog 2	17322	-0.807893	0.571216	0	0.571216	0.128448	GKFGHEFLEFEFRPDGK	680.67	2038.99	3	21	376768
IPI00219306	MAGOH	Protein mago nashi homolog	17210	-0.807893	0.571216	0	0.571216	0.128448	GKFGHEFLEFEFRPDGK	680.67	2038.99	3	21	376768
IPI00008599	EBP	3-beta-hydroxysteroid-delta(8),delta(7)-isomerase	26433	-0.805292	0.572246	0	0.572246	0.110382	HLTHAQSTLDAK	661.347	1320.68	2	36	1.06022e+06
IPI00027280	TOP2B	Isoform Beta-2 of DNA topoisomerase 2-beta	184122	-0.79434	0.576607	0.209807	0.428251	0.0801989	HVDYVVDQVVGK	679.359	1356.7	2	66	523752
IPI00027280		Isoform Beta-2 of DNA topoisomerase 2-beta	184122	-0.79434	0.576607	0.209807	0.724962	0.185397	LLFPAVDDNLLK	679.39	1356.77	2	47	1.96604e+06
IPI00642816	hCG_1781062	Signal recognition particle 9 kDa p	10088	-0.786479	0.579757	0.0263493	0.561125	0.0629085	VTDDLVCLVYK	662.846	1323.68	2	72	3.38399e+06
IPI00642816		Signal recognition particle 9 kDa p	10088	-0.786479	0.579757	0.0263493	0.598389	0	VTDDLVCLVYKTDQAQDVK	737.372	2209.09	3	72	763028
IPI00337541	NNT	NAD(P) transhydrogenase,	114564	-0.75963	0.590648	0.148882	1.14615	0	AAALEQFK	439.242	876.47	2	32	1.18927e+06
IPI00337541		NAD(P) transhydrogenase,	114564	-0.75963	0.590648	0.148882	0.655232	0	APMVNPTLGVHEADLLK	602.326	1803.96	3	47	682632
IPI00337541		NAD(P) transhydrogenase,	114564	-0.75963	0.590648	0.148882	0.500978	0	AQYPIADLVK	559.316	1116.62	2	26	795629
IPI00337541		NAD(P) transhydrogenase,	114564	-0.75963	0.590648	0.148882	0.539144	0.0546092	EANSIIITPGYGLCAAK	889.463	1776.91	2	47	2.56893e+06
IPI00337541		NAD(P) transhydrogenase,	114564	-0.75963	0.590648	0.148882	0.556075	0	EIFQNEKR	532.28	1062.55	2	35	549478
IPI00337541		NAD(P) transhydrogenase,	114564	-0.75963	0.590648	0.148882	0.548299	0	EVLASDLVVK	536.817	1071.62	2	25	968197
IPI00337541		NAD(P) transhydrogenase,	114564	-0.75963	0.590648	0.148882	0.595663	0	GTVVMKDGK	475.753	949.491	2	28	386935
IPI00337541		NAD(P) transhydrogenase,	114564	-0.75963	0.590648	0.148882	0.549196	0.0954747	ILIVGGGVAGLASAGAAK	762.959	1523.9	2	116	2.95155e+06
IPI00337541		NAD(P) transhydrogenase,	114564	-0.75963	0.590648	0.148882	0.586612	0.140327	QGFNVVVESGAGEASK	789.893	1577.77	2	60	758784
IPI00337541		NAD(P) transhydrogenase,	114564	-0.75963	0.590648	0.148882	0.608057	0	SLGAEPLEVDLK	635.849	1269.68	2	47	488329
IPI00337541		NAD(P) transhydrogenase,	114564	-0.75963	0.590648	0.148882	0.538635	0.0585639	SLGAEPLEVDLKESGEGQGGYAK	778.721	2333.14	3	43	552094
IPI00337541		NAD(P) transhydrogenase,	114564	-0.75963	0.590648	0.148882	0.588045	0.0335542	SLGVGYAAVDNPIFYKPNTAMLLGDAK	947.822	2840.44	3	69	355589
IPI00337541		NAD(P) transhydrogenase,	114564	-0.75963	0.590648	0.148882	0.4967	0	TSGTLISFIYPAQNPELLNK	1103.59	2205.17	2	36	1.32495e+06
IPI00337541		NAD(P) transhydrogenase,	114564	-0.75963	0.590648	0.148882	0.522617	0	TVAELEAEK	495.262	988.509	2	26	957027
IPI00337541		NAD(P) transhydrogenase,	114564	-0.75963	0.590648	0.148882	0.525162	0	VAGAQIQGAK	475.779	949.544	2	58	3.03692e+06
IPI00337541		NAD(P) transhydrogenase,	114564	-0.75963	0.590648	0.148882	0.519742	0	VALSPAGVQNLVK	648.387	1294.76	2	52	812593
IPI00337541		NAD(P) transhydrogenase,	114564	-0.75963	0.590648	0.148882	0.564708	0.0836798	VTIAQGYDALSSMANIAGYK	1037.02	2072.03	2	104	959774
IPI00218343	TUBA1C	Tubulin alpha-6 chain	50548	-0.725125	0.604945	0.133522	0.806165	0	DVNAAIATIK	512.3	1022.59	2	57	2.0842e+06
IPI00218343		Tubulin alpha-6 chain	50548	-0.725125	0.604945	0.133522	0.664196	0	GDVVPK	614.35	613.343	1	22	3.208e+06
IPI00218343		Tubulin alpha-6 chain	50548	-0.725125	0.604945	0.133522	0.674159	0	GHYTIGKEIIDLVLDR	614.675	1841	3	59	722356
IPI00218343		Tubulin alpha-6 chain	50548	-0.725125	0.604945	0.133522	0.687823	0	IHFPLATYAPVISAEK	878.987	1755.96	2	58	1.41378e+06
IPI00218343		Tubulin alpha-6 chain	50548	-0.725125	0.604945	0.133522	0.444655	0	LDHKFDLMYAK	690.852	1379.69	2	46	1.50728e+06
IPI00218343		Tubulin alpha-6 chain	50548	-0.725125	0.604945	0.133522	0.402572	0	LSVDYGKK	455.256	908.498	2	32	3.01285e+06
IPI00218343		Tubulin alpha-6 chain	50548	-0.725125	0.604945	0.133522	0.544799	0.0840959	QLFHPEQLITGKEDAANNYAR	805.738	2414.19	3	57	705908
IPI00218343		Tubulin alpha-6 chain	50548	-0.725125	0.604945	0.133522	0.759363	0	TIGGGDDSFNTFFSETGAGK	1004.45	2006.89	2	99	1.72557e+06
IPI00218343		Tubulin alpha-6 chain	50548	-0.725125	0.604945	0.133522	0.544895	0.0784281	TIQFVDWCPTGFK	803.896	1605.78	2	67	1.34885e+06
IPI00218343		Tubulin alpha-6 chain	50548	-0.725125	0.604945	0.133522	0.520819	0	VGINYQPPTVVPGGDLAK	912.997	1823.98	2	43	1.01523e+06
IPI00255052	NDUFB9	NADH dehydrogenase [ubiquinone] 1 beta subcomplex subunit 9	21914	-0.724847	0.605061	0	0.605061	0.113049	AFLASGPYLTHQQK	805.926	1609.84	2	56	2.15678e+06
IPI00302176	GAR1	Isoform 1 of H/ACA ribonucleoprotein complex subunit 1	22505	-0.724077	0.605384	0	0.605384	0.635721	VVLLGEFLHPCEDDIVCK	715.023	2142.05	3	39	345583
IPI00387144	TUBA1B	Tubulin alpha-ubiquitous chain	50804	-0.719086	0.607482	0.132491	0.806165	0	DVNAAIATIK	512.3	1022.59	2	57	2.0842e+06
IPI00387144		Tubulin alpha-ubiquitous chain	50804	-0.719086	0.607482	0.132491	0.664196	0	GDVVPK	614.35	613.343	1	22	3.208e+06
IPI00387144		Tubulin alpha-ubiquitous chain	50804	-0.719086	0.607482	0.132491	0.674159	0	GHYTIGKEIIDLVLDR	614.675	1841	3	59	722356
IPI00387144		Tubulin alpha-ubiquitous chain	50804	-0.719086	0.607482	0.132491	0.687823	0	IHFPLATYAPVISAEK	878.987	1755.96	2	58	1.41378e+06
IPI00387144		Tubulin alpha-ubiquitous chain	50804	-0.719086	0.607482	0.132491	0.444655	0	LDHKFDLMYAK	690.852	1379.69	2	46	1.50728e+06
IPI00387144		Tubulin alpha-ubiquitous chain	50804	-0.719086	0.607482	0.132491	0.402572	0	LSVDYGKK	455.256	908.498	2	32	3.01285e+06
IPI00387144		Tubulin alpha-ubiquitous chain	50804	-0.719086	0.607482	0.132491	0.544799	0.0840959	QLFHPEQLITGKEDAANNYAR	805.738	2414.19	3	57	705908
IPI00387144		Tubulin alpha-ubiquitous chain	50804	-0.719086	0.607482	0.132491	0.570271	0.164959	SIQFVDWCPTGFK	796.886	1591.76	2	62	1.36488e+07
IPI00387144		Tubulin alpha-ubiquitous chain	50804	-0.719086	0.607482	0.132491	0.759363	0	TIGGGDDSFNTFFSETGAGK	1004.45	2006.89	2	99	1.72557e+06
IPI00387144		Tubulin alpha-ubiquitous chain	50804	-0.719086	0.607482	0.132491	0.520819	0	VGINYQPPTVVPGGDLAK	912.997	1823.98	2	43	1.01523e+06
IPI00011654	TUBB	tubulin, beta	50095	-0.713521	0.60983	0.119623	0.621372	0	ALTVPELTQQVFDAK	834.458	1666.9	2	69	2.7449e+06
IPI00011654		tubulin, beta	50095	-0.713521	0.60983	0.119623	0.744694	0	EAESCDCLQGFQLTHSLGGGTGSGMGTLLISK	1104.51	3310.52	3	79	328455
IPI00011654		tubulin, beta	50095	-0.713521	0.60983	0.119623	0.626607	0.0548378	GHYTEGAELVDSVLDVVRK	696.363	2086.07	3	80	643489
IPI00011654		tubulin, beta	50095	-0.713521	0.60983	0.119623	0.546524	0	IMNTFSVVPSPK	660.355	1318.7	2	94	3.90066e+06
IPI00011654		tubulin, beta	50095	-0.713521	0.60983	0.119623	0.732144	0.139301	ISVYYNEATGGK	651.322	1300.63	2	62	1.87283e+06
IPI00011654		tubulin, beta	50095	-0.713521	0.60983	0.119623	0.469483	0	KLAVNMVPFPR	636.369	1270.72	2	64	1.11241e+06
IPI00011654		tubulin, beta	50095	-0.713521	0.60983	0.119623	0.505807	0.0475639	MAVTFIGNSTAIQELFKR	676.032	2025.08	3	43	197323
IPI00011654		tubulin, beta	50095	-0.713521	0.60983	0.119623	0.772808	0.109862	NSSYFVEWIPNNVK	852.928	1703.84	2	57	9.49891e+06
IPI00011654		tubulin, beta	50095	-0.713521	0.60983	0.119623	0.469029	0	SGPFGQIFRPDNFVFGQSGAGNNWAK	933.453	2797.34	3	106	564688
IPI00017510	COX2	cytochrome c oxidase subunit II	25719	-0.704744	0.613551	0.0522868	0.576579	0	ILYMTDEVNDPSLTIK	926.474	1850.93	2	82	620235
IPI00017510		cytochrome c oxidase subunit II	25719	-0.704744	0.613551	0.0522868	0.650524	0	MMITSQDVLHSWAVPTLGLK	748.391	2242.15	3	55	148615
IPI00178146	TCEA3	Transcription elongation factor A protein 3	39688	-0.686323	0.621436	0.139476	0.522811	0	NVLSGAISAGLIAK	657.393	1312.77	2	55	670978
IPI00178146		Transcription elongation factor A protein 3	39688	-0.686323	0.621436	0.139476	0.72006	0	TGGTTTDLFQCSK	708.328	1414.64	2	54	227532
IPI00397860	CYB5A	cytochrome b-5 isoform 1	15321	-0.682977	0.622879	0.0869458	0.698864	0	AEQSDEAVKYYTLEEIQK	734.696	2201.07	3	73	505750
IPI00397860		cytochrome b-5 isoform 1	15321	-0.682977	0.622879	0.0869458	0.641712	0	STWLILHHK	567.825	1133.63	2	26	1.77859e+06
IPI00397860		cytochrome b-5 isoform 1	15321	-0.682977	0.622879	0.0869458	0.52806	0.123527	TFIIGELHPDDRPK	819.437	1636.86	2	52	1.39328e+06
IPI00166865	CISD2	Similar to mouse 1500009M05Rik protein	15497	-0.679047	0.624578	0	0.624578	0.087461	VVNEINIEDLCLTK	830.435	1658.86	2	88	4.96165e+06
IPI00032881	MRPS23	Mitochondrial ribosomal protein S23	21814	-0.674516	0.626542	0	0.626542	0	AFDLFNPNFK	606.806	1211.6	2	42	319346
IPI00011268	RALY	RNA binding protein (Fragment)	32588	-0.673767	0.626868	0	0.626868	0.0674091	VFIGNLNTALVK	648.891	1295.77	2	56	1.2923e+06
IPI00007752	TUBB2C	Tubulin beta-2C chain	50255	-0.672335	0.62749	0.11079	0.685634	0	ALTVPELTQQMFDAK	846.439	1690.86	2	59	946273
IPI00007752		Tubulin beta-2C chain	50255	-0.672335	0.62749	0.11079	0.744694	0	EAESCDCLQGFQLTHSLGGGTGSGMGTLLISK	1104.51	3310.52	3	79	328455
IPI00007752		Tubulin beta-2C chain	50255	-0.672335	0.62749	0.11079	0.626607	0.0548378	GHYTEGAELVDSVLDVVRK	696.363	2086.07	3	80	643489
IPI00007752		Tubulin beta-2C chain	50255	-0.672335	0.62749	0.11079	0.546524	0	IMNTFSVVPSPK	660.355	1318.7	2	94	3.90066e+06
IPI00007752		Tubulin beta-2C chain	50255	-0.672335	0.62749	0.11079	0.678819	0	INVYYNEATGGK	664.828	1327.64	2	74	1.59937e+06
IPI00007752		Tubulin beta-2C chain	50255	-0.672335	0.62749	0.11079	0.469483	0	KLAVNMVPFPR	636.369	1270.72	2	64	1.11241e+06
IPI00007752		Tubulin beta-2C chain	50255	-0.672335	0.62749	0.11079	0.653814	0	MSATFIGNSTAIQELFKR	672.019	2013.04	3	43	1.15608e+06
IPI00007752		Tubulin beta-2C chain	50255	-0.672335	0.62749	0.11079	0.772808	0.109862	NSSYFVEWIPNNVK	852.928	1703.84	2	57	9.49891e+06
IPI00007752		Tubulin beta-2C chain	50255	-0.672335	0.62749	0.11079	0.469029	0	SGPFGQIFRPDNFVFGQSGAGNNWAK	933.453	2797.34	3	106	564688
IPI00298281	LAMC1	Laminin gamma-1 chain precursor	183195	-0.671526	0.627842	0	0.627842	0.0397046	LNTFGDEVFNDPK	748.357	1494.7	2	55	148102
IPI00026167	NHP2L1	NHP2-like protein 1	14262	-0.667411	0.629635	0.0216723	0.64496	0.129935	LLDLVQQSCNYK	740.877	1479.74	2	69	2.35344e+06
IPI00026167		NHP2-like protein 1	14262	-0.667411	0.629635	0.0216723	0.614311	0	TEADVNPK	915.443	914.435	1	35	721094
IPI00215917	ARF3	ADP-ribosylation factor 3	20514	-0.664379	0.63096	0.374409	0.392319	0	ILMVGLDAAGK	544.313	1086.61	2	53	1.87623e+06
IPI00215917		ADP-ribosylation factor 3	20514	-0.664379	0.63096	0.374409	1.06248	0	NISFTVWDVGGQDK	783.383	1564.75	2	67	385719
IPI00215917		ADP-ribosylation factor 3	20514	-0.664379	0.63096	0.374409	0.438079	0	SLIGK	525.349	524.342	1	26	1.18035e+07
IPI00178431	RECQL	ATP-dependent DNA helicase Q1	74435	-0.658514	0.633531	0.387846	0.877524	0	ALGILKR	385.766	769.517	2	34	1.11717e+06
IPI00178431		ATP-dependent DNA helicase Q1	74435	-0.658514	0.633531	0.387846	0.186303	0	QKPSNTEDFIEDIVK	881.948	1761.88	2	41	1.07776e+06
IPI00178431		ATP-dependent DNA helicase Q1	74435	-0.658514	0.633531	0.387846	0.836764	0	VKDILQNVFKLEK	525.316	1572.93	3	24	615141
IPI00016207	TIMM17A	Mitochondrial import inner membrane translocase subunit	18183	-0.636331	0.643347	0	0.643347	0	GKEDPWNSITSGALTGAILAAR	743.394	2227.16	3	73	104669
IPI00216592	HNRNPC	Isoform C1 of Heterogeneous nuclear ribonucleoproteins C1/C2	32375	-0.634837	0.644014	0.563265	0.245725	0	LKGDDLQAIKK	614.867	1227.72	2	31	1.08257e+06
IPI00216592		Isoform C1 of Heterogeneous nuclear ribonucleoproteins C1/C2	32375	-0.634837	0.644014	0.563265	1.0423	0	VFIGNLNTLVVK	662.908	1323.8	2	61	1.3129e+06
IPI00021785	COX5B	Cytochrome c oxidase polypeptide Vb, mitochondrial precursor	13915	-0.634773	0.644042	0.186672	0.855626	0	EIMLAAK	388.223	774.431	2	25	2.05134e+06
IPI00021785		Cytochrome c oxidase polypeptide Vb, mitochondrial precursor	13915	-0.634773	0.644042	0.186672	0.573895	0.0610235	GLDPYNVLAPK	597.834	1193.65	2	61	4.73097e+06
IPI00021785		Cytochrome c oxidase polypeptide Vb, mitochondrial precursor	13915	-0.634773	0.644042	0.186672	0.502605	0.101493	KGLDPYNVLAPK	657.874	1313.73	2	24	1.06588e+07
IPI00395998	RPL32	60S ribosomal protein L32	15833	-0.632819	0.644915	0	0.644915	0.0951625	SYCAEIAHNVSSK	733.339	1464.66	2	70	1.46854e+06
IPI00413611	TOP1	DNA topoisomerase 1	91125	-0.627267	0.647402	0.128848	0.814897	0	AEEVATFFAK	556.783	1111.55	2	41	703569
IPI00413611		DNA topoisomerase 1	91125	-0.627267	0.647402	0.128848	0.521979	0	AVALYFIDK	520.294	1038.57	2	23	2.8598e+06
IPI00413611		DNA topoisomerase 1	91125	-0.627267	0.647402	0.128848	0.575698	0.0584303	ELTAPDENIPAK	649.336	1296.66	2	25	1.00773e+06
IPI00413611		DNA topoisomerase 1	91125	-0.627267	0.647402	0.128848	0.677033	0	IMPEDIIINCSK	716.862	1431.71	2	44	695245
IPI00021338	DLAT	Dihydrolipoyllysine-residue acetyltransferase component of pyruvate dehydrogenase complex, mitochondrial precursor	66195	-0.620391	0.650494	0.0645081	0.696109	0	DVPLGTPLCIIVEK	777.434	1552.85	2	46	631385
IPI00021338		Dihydrolipoyllysine-residue acetyltransferase component of pyruvate dehydrogenase complex, mitochondrial precursor	66195	-0.620391	0.650494	0.0645081	0.60488	0.0578788	GVETIANDVVSLATK	762.922	1523.83	2	103	1.57918e+06
IPI00003519	EFTUD2	116 kDa U5 small nuclear ribonucleoprotein component	110336	-0.620222	0.650571	0.0759984	0.743135	0.120651	FFDDPMLLELAK	723.874	1445.73	2	65	2.16448e+06
IPI00003519		116 kDa U5 small nuclear ribonucleoprotein component	110336	-0.620222	0.650571	0.0759984	0.676696	0	FNTTSVIK	455.256	908.498	2	27	866949
IPI00003519		116 kDa U5 small nuclear ribonucleoprotein component	110336	-0.620222	0.650571	0.0759984	0.621586	0.0521371	GNEEAQIFRPLK	701.377	1400.74	2	59	2.45787e+06
IPI00003519		116 kDa U5 small nuclear ribonucleoprotein component	110336	-0.620222	0.650571	0.0759984	0.585059	0.15474	IAVEPVNPSELPK	700.897	1399.78	2	64	4.27696e+06
IPI00003519		116 kDa U5 small nuclear ribonucleoprotein component	110336	-0.620222	0.650571	0.0759984	0.662077	0.108064	IYADTFGDINYQEFAK	947.944	1893.87	2	129	1.59429e+06
IPI00003519		116 kDa U5 small nuclear ribonucleoprotein component	110336	-0.620222	0.650571	0.0759984	0.584152	0	LGEFFQTK	485.256	968.498	2	51	328700
IPI00003519		116 kDa U5 small nuclear ribonucleoprotein component	110336	-0.620222	0.650571	0.0759984	0.637268	0.0157322	NVTLCGHLHHGK	686.85	1371.68	2	25	297750
IPI00003519		116 kDa U5 small nuclear ribonucleoprotein component	110336	-0.620222	0.650571	0.0759984	0.638513	0	SFVEFILEPLYK	742.906	1483.8	2	58	2.05988e+06
IPI00003519		116 kDa U5 small nuclear ribonucleoprotein component	110336	-0.620222	0.650571	0.0759984	0.574845	0	STPVTVVLPDTK	632.865	1263.72	2	52	891007
IPI00003519		116 kDa U5 small nuclear ribonucleoprotein component	110336	-0.620222	0.650571	0.0759984	0.826219	0	TLDELGIHLTKEELK	580.325	1737.95	3	24	877320
IPI00003519		116 kDa U5 small nuclear ribonucleoprotein component	110336	-0.620222	0.650571	0.0759984	0.60673	0.0528623	VLSGTIHAGQPVK	653.877	1305.74	2	73	1.90963e+06
IPI00006579	COX4I1	Cytochrome c oxidase subunit 4 isoform 1, mitochondrial precursor	19621	-0.614823	0.65301	0.0430926	0.696775	0	DHPLPEVAHVK	414.559	1240.66	3	34	5.88326e+06
IPI00006579		Cytochrome c oxidase subunit 4 isoform 1, mitochondrial precursor	19621	-0.614823	0.65301	0.0430926	0.602578	0.0646127	FKESFAEMNR	629.797	1257.58	2	43	1.70328e+06
IPI00006579		Cytochrome c oxidase subunit 4 isoform 1, mitochondrial precursor	19621	-0.614823	0.65301	0.0430926	0.679689	0	VNPIQGLASK	517.809	1033.6	2	45	6.79086e+06
IPI00006579		Cytochrome c oxidase subunit 4 isoform 1, mitochondrial precursor	19621	-0.614823	0.65301	0.0430926	0.632999	0	WDYEKNEWKK	713.344	1424.67	2	30	575864
IPI00011511	CECR5	Isoform 2 of Cat eye syndrome critical region protein 5 precursor	46748	-0.611944	0.654314	0	0.654314	0	VPVVFVTNAGNILQHSK	608.344	1822.01	3	53	784212
IPI00438229	TRIM28	Isoform 1 of Transcription intermediary factor 1-beta	90261	-0.606458	0.656807	0	0.656807	0.0695216	FQWDLNAWTK	654.823	1307.63	2	33	386169
IPI00003807	ACP2	Lysosomal acid phosphatase precursor	48685	-0.592995	0.662965	0	0.662965	0.218783	FLFGIYQQAEK	672.355	1342.7	2	37	292438
IPI00171152	ABHD11	abhydrolase domain containing 11 isoform 2	33899	-0.577653	0.670053	0	0.670053	0	VNLDALTQHLDK	683.87	1365.72	2	40	231691
IPI00386435	PTEN	LOC494150 protein	22198	-0.567565	0.674755	0	0.674755	0	EFTEAVEAK	512.254	1022.49	2	23	1.16241e+06
IPI00176527	ATP5EP2	OTTHUMP00000018178	5860	-0.567135	0.674956	0.122183	0.588559	0	DALKTEFK	476.261	950.507	2	22	1.58202e+06
IPI00176527		OTTHUMP00000018178	5860	-0.567135	0.674956	0.122183	0.761352	0	YSQICAK	435.213	868.411	2	22	896580
IPI00219729	SLC25A11	Mitochondrial 2-oxoglutarate/malate carrier protein	34080	-0.565002	0.675954	0.114737	0.744397	0.0543376	AATASAGAGGIDGKPR	725.381	1448.75	2	106	3752021
IPI00219729		Mitochondrial 2-oxoglutarate/malate carrier protein	34080	-0.565002	0.675954	0.114737	0.704884	0.0633032	LTGADGTPPGFLLK	693.885	1385.76	2	45	1.28472e+06
IPI00219729		Mitochondrial 2-oxoglutarate/malate carrier protein	34080	-0.565002	0.675954	0.114737	0.506373	0	TSFHALTSILK	609.348	1216.68	2	33	598335
IPI00219729		Mitochondrial 2-oxoglutarate/malate carrier protein	34080	-0.565002	0.675954	0.114737	0.748163	0	YEGFFSLWK	588.79	1175.57	2	41	560182
IPI00011107	IDH2	Isocitrate dehydrogenase [NADP], mitochondrial precursor	51333	-0.564289	0.676289	0.0784164	0.61265	0	DLAGCIHGLSNVK	692.357	1382.7	2	44	1.81989e+06
IPI00011107		Isocitrate dehydrogenase [NADP], mitochondrial precursor	51333	-0.564289	0.676289	0.0784164	0.702016	0	FKDIFQEIFDKHYK	619.99	1856.95	3	46	911237
IPI00011107		Isocitrate dehydrogenase [NADP], mitochondrial precursor	51333	-0.564289	0.676289	0.0784164	0.587433	0	GKLDGNQDLIR	614.835	1227.66	2	49	1.95493e+06
IPI00011107		Isocitrate dehydrogenase [NADP], mitochondrial precursor	51333	-0.564289	0.676289	0.0784164	0.646141	0	IIWQFIK	478.297	954.579	2	33	4.62755e+06
IPI00011107		Isocitrate dehydrogenase [NADP], mitochondrial precursor	51333	-0.564289	0.676289	0.0784164	0.696819	0	LIDDMVAQVLK	622.85	1243.69	2	58	2.66708e+06
IPI00011107		Isocitrate dehydrogenase [NADP], mitochondrial precursor	51333	-0.564289	0.676289	0.0784164	0.570868	0	LNEHFLNTTDFLDTIK	960.988	1919.96	2	55	465633
IPI00011107		Isocitrate dehydrogenase [NADP], mitochondrial precursor	51333	-0.564289	0.676289	0.0784164	0.7062	0	LVPGWTKPITIGR	719.433	1436.85	2	30	966500
IPI00011107		Isocitrate dehydrogenase [NADP], mitochondrial precursor	51333	-0.564289	0.676289	0.0784164	0.762267	0	NILGGTVFREPIICK	858.976	1715.94	2	52	1.03316e+06
IPI00011107		Isocitrate dehydrogenase [NADP], mitochondrial precursor	51333	-0.564289	0.676289	0.0784164	0.802205	0	YFDLGLPNRDQTDDQVTIDSALATQK	975.479	2923.42	3	81	324642
IPI00016572	SNRPG	Small nuclear ribonucleoprotein G	8547	-0.563496	0.67666	0	0.67666	0	KLSLK	588.408	587.401	1	23	276354
IPI00647561	C7orf60	FLJ31818 protein	46921	-0.563496	0.67666	0	0.67666	0	KISLK	588.408	587.401	1	23	276354
IPI00011770	NDUFA4	NADH dehydrogenase [ubiquinone] 1 alpha subcomplex s	9421	-0.561137	0.677768	0	0.677768	0.0869773	FYSVNVDYSK	615.3	1228.59	2	50	2.1912e+06
IPI00029605	GALNS	N-acetylgalactosamine-6-sulfatase precursor	58445	-0.560958	0.677852	0	0.677852	0	YYEEFPINLK	658.332	1314.65	2	34	653589
IPI00294159	SLC25A1	Tricarboxylate transport protein, mitochondrial precursor	34333	-0.56006	0.678274	0.110245	0.682801	0	FIHDQTSPNPK	642.323	1282.63	2	28	1.13707e+06
IPI00294159		Tricarboxylate transport protein, mitochondrial precursor	34333	-0.56006	0.678274	0.110245	0.534572	0	GLSSLLYGSIPK	621.863	1241.71	2	59	2.04565e+06
IPI00294159		Tricarboxylate transport protein, mitochondrial precursor	34333	-0.56006	0.678274	0.110245	0.692607	0	GTYQGLTATVLK	630.357	1258.7	2	62	605903
IPI00294159		Tricarboxylate transport protein, mitochondrial precursor	34333	-0.56006	0.678274	0.110245	0.803116	0	NTWDCGLQILKK	738.388	1474.76	2	38	360021
IPI00414909	NAGA	Alpha-N-acetylgalactosaminidase precursor	47047	-0.555913	0.680226	0	0.680226	0	TISAQNMDILQNPLMIK	965.513	1929.01	2	52	500112
IPI00025086	COX5A	Cytochrome c oxidase polypeptide Va, mitochondrial precursor	16935	-0.544026	0.685854	0.0614679	0.617451	0.0384702	GINTLVTYDMVPEPK	842.941	1683.87	2	54	1.21462e+07
IPI00025086		Cytochrome c oxidase polypeptide Va, mitochondrial precursor	16935	-0.544026	0.685854	0.0614679	0.703652	0	ILEVVKDK	472.295	942.576	2	37	3.14003e+06
IPI00025086		Cytochrome c oxidase polypeptide Va, mitochondrial precursor	16935	-0.544026	0.685854	0.0614679	0.736459	0.185216	WVTYFNKPDIDAWELRK	727.71	2180.11	3	57	3.26016e+06
IPI00029264	CYC1	Cytochrome c1, heme protein, mitochondrial precursor	35709	-0.543639	0.686038	0	0.686038	0	LFDYFPKPYPNSEAAR	957.971	1913.93	2	48	319602
IPI00028946	RTN3	Reticulon-3	25764	-0.541539	0.687038	0.103863	0.613596	0	LPGIAK	598.392	597.385	1	26	1.19189e+06
IPI00028946		Reticulon-3	25764	-0.541539	0.687038	0.103863	0.76048	0	SVIQAVQK	436.763	871.512	2	39	4.2437e+06
IPI00020984	CANX	Calnexin precursor	67982	-0.540826	0.687377	0.345772	1.04956	0	AKHHAISAK	481.78	961.545	2	49	5.06718e+06
IPI00020984		Calnexin precursor	67982	-0.540826	0.687377	0.345772	0.259024	0	AKKDDTDDEIAK	674.833	1347.65	2	60	178675
IPI00020984		Calnexin precursor	67982	-0.540826	0.687377	0.345772	1.09743	0.160843	CESAPGCGVWQRPVIDNPNYK	816.38	2446.12	3	32	1.20063e+06
IPI00020984		Calnexin precursor	67982	-0.540826	0.687377	0.345772	0.285484	0	EIEDPEDRKPEDWDERPK	761.69	2282.05	3	29	838653
IPI00020984		Calnexin precursor	67982	-0.540826	0.687377	0.345772	1.13006	0.176124	GTLSGWILSK	531.303	1060.59	2	54	2.0357e+07
IPI00020984		Calnexin precursor	67982	-0.540826	0.687377	0.345772	0.345013	0	HHAISAK	763.421	762.414	1	30	277292
IPI00020984		Calnexin precursor	67982	-0.540826	0.687377	0.345772	0.444098	0	IVDDWANDGWGLK	744.858	1487.7	2	70	1.02341e+06
IPI00020984		Calnexin precursor	67982	-0.540826	0.687377	0.345772	0.406362	0	IVDDWANDGWGLKK	808.908	1615.8	2	60	2.25344e+06
IPI00020984		Calnexin precursor	67982	-0.540826	0.687377	0.345772	0.904324	0.110992	KIPNPDFFEDLEPFR	932.467	1862.92	2	77	2.60935e+06
IPI00020984		Calnexin precursor	67982	-0.540826	0.687377	0.345772	0.974754	0	LPGDKGLVLMSR	647.375	1292.73	2	73	4.20729e+06
IPI00020984		Calnexin precursor	67982	-0.540826	0.687377	0.345772	0.311191	0.0307049	RPDADLK	814.442	813.435	1	31	932411
IPI00020984		Calnexin precursor	67982	-0.540826	0.687377	0.345772	0.377485	0	TGIYEEK	420.211	838.408	2	40	2.44997e+06
IPI00020984		Calnexin precursor	67982	-0.540826	0.687377	0.345772	0.905661	0.171511	TPELNLDQFHDK	732.863	1463.71	2	69	1.11782e+06
IPI00020984		Calnexin precursor	67982	-0.540826	0.687377	0.345772	1.15006	0.236011	TPELNLDQFHDKTPYTIMFGPDK	903.108	2706.3	3	56	929124
IPI00020984		Calnexin precursor	67982	-0.540826	0.687377	0.345772	0.401392	0	TYFTDKK	451.735	901.456	2	31	1.72108e+06
IPI00020984		Calnexin precursor	67982	-0.540826	0.687377	0.345772	0.63408	0.0910071	VTYKAPVPTGEVYFADSFDR	754.709	2261.1	3	50	637669
IPI00020984		Calnexin precursor	67982	-0.540826	0.687377	0.345772	1.00943	0.248095	WKPPMIDNPSYQGIWKPR	749.057	2244.15	3	36	1.75961e+06
IPI00007676	HSD17B12	Steroid dehydrogenase homolog (Fragment)	34442	-0.53478	0.690264	0.243185	0.518306	0	GVFVQSVLPYFVATK	827.964	1653.91	2	51	322819
IPI00007676		Steroid dehydrogenase homolog (Fragment)	34442	-0.53478	0.690264	0.243185	0.862222	0	SKGVFVQSVLPYFVATK	624.021	1869.04	3	30	216396
IPI00014835	MRPS9	mitochondrial ribosomal protein S9	46034	-0.531623	0.691776	0	0.691776	0.0935065	AIAYLFPSGLFEK	728.398	1454.78	2	49	442834
IPI00015833	CHCHD3	Coiled-coil-helix-coiled-coil-helix domain-containing protein 3	26421	-0.527103	0.693947	0	0.693947	0	VAEELALEQAK	600.828	1199.64	2	37	267055
IPI00024993	ECHS1	Enoyl-CoA hydratase, mitochondrial precursor	31823	-0.519949	0.697396	0.0993786	0.584168	0	ALNALCDGLIDELNQALK	986.017	1970.02	2	116	535590
IPI00024993		Enoyl-CoA hydratase, mitochondrial precursor	31823	-0.519949	0.697396	0.0993786	0.770154	0	ICPVETLVEEAIQCAEK	663.662	1987.96	3	75	279406
IPI00024993		Enoyl-CoA hydratase, mitochondrial precursor	31823	-0.519949	0.697396	0.0993786	0.737868	0.0567449	NNTVGLIQLNRPK	733.925	1465.84	2	65	1.0891e+06
IPI00099871	MRPL40	39S ribosomal protein L40, mitochondrial precursor	24475	-0.513616	0.700464	0	0.700464	0	ATQELIPIEDFITPLK	914.509	1827	2	33	295771
IPI00031521	RFC3	Replication factor C subunit 3	41328	-0.506355	0.703999	0	0.703999	0	VVLLTEVDKLTK	679.418	1356.82	2	52	937547
IPI00293434	SRP14	Signal recognition particle 14 kDa protein	14649	-0.502587	0.70584	0.00174413	0.707073	0	EVNKFQMAYSNLLR	856.944	1711.87	2	34	786792
IPI00293434		Signal recognition particle 14 kDa protein	14649	-0.502587	0.70584	0.00174413	0.704607	0.0724999	KGTVEGFEPADNKCLLR	645.331	1932.97	3	69	1.5208e+06
IPI00027448	ATP5L	ATP synthase subunit g, mitochondrial	11421	-0.499224	0.707487	0.0714518	0.64494	0.0617353	IVNSAQTGSFK	576.306	1150.6	2	69	8.07159e+06
IPI00027448		ATP synthase subunit g, mitochondrial	11421	-0.499224	0.707487	0.0714518	0.754028	0.151896	LATFWYYAK	585.807	1169.6	2	26	3.32167e+06
IPI00027448		ATP synthase subunit g, mitochondrial	11421	-0.499224	0.707487	0.0714518	0.78298	0	NLVEKTPALVNAAVTYSKPR	724.411	2170.21	3	78	836787
IPI00027448		ATP synthase subunit g, mitochondrial	11421	-0.499224	0.707487	0.0714518	0.648	0.0352386	TPALVNAAVTYSKPR	794.446	1586.88	2	108	2.35447e+06
IPI00219034	NDUFA8	NADH dehydrogenase [ubiquinone] 1 alpha subcomplex subunit 8	20417	-0.497246	0.708458	0	0.708458	0.0851652	PGIVELPTLEELKVDEVK	670.046	2007.12	3	45	487125
IPI00011604	GCSH	Glycine cleavage system	19127	-0.496807	0.708674	0	0.708674	0.00750551	SCYEDGWLIK	635.793	1269.57	2	41	2.21899e+06
IPI00032825	TMED7	Transmembrane emp24 domain-containing protein 7 precursor	25498	-0.495369	0.70938	0	0.70938	0	FCFSNEFSTFTHK	551.246	1650.71	3	37	447229
IPI00005492	WDR5	WD-repeat protein 5	37136	-0.494704	0.709707	0	0.709707	0	YILAATLDNTLK	668.38	1334.75	2	55	814561
IPI00007940	ERLIN1	SPFH domain family,	39318	-0.479249	0.717351	0.0288508	0.737752	0.0345729	SVQTTLQTDEVK	674.85	1347.69	2	77	1.99248e+06
IPI00007940		SPFH domain family,	39318	-0.479249	0.717351	0.0288508	0.69695	0	VMEKETEKR	575.3	1148.59	2	49	547103
IPI00465308	PIGS	phosphatidylinositol glycan class S	61731	-0.4754	0.719267	0.0660471	0.672565	0.0515356	ESVPLDDQEKLPFTVVHER	746.718	2237.13	3	31	1.16261e+06
IPI00465308		phosphatidylinositol glycan class S	61731	-0.4754	0.719267	0.0660471	0.76597	0.120661	SVENLATATTTLTSLAQLLGK	1066.6	2131.18	2	114	125823
IPI00219153	RPL22	60S ribosomal protein L22	14704	-0.475308	0.719313	0.164632	0.68366	0	ITVTSEVPFSK	604.333	1206.65	2	54	8.10794e+06
IPI00219153		60S ribosomal protein L22	14704	-0.475308	0.719313	0.164632	0.564575	0.130064	ITVTSEVPFSKR	686.39	1370.76	2	60	1.10603e+07
IPI00219153		60S ribosomal protein L22	14704	-0.475308	0.719313	0.164632	0.69887	0	SKITVTSEVPFSK	711.895	1421.78	2	62	985350
IPI00219153		60S ribosomal protein L22	14704	-0.475308	0.719313	0.164632	0.998736	0	SKITVTSEVPFSKR	526.967	1577.88	3	63	1.66738e+06
IPI00219153		60S ribosomal protein L22	14704	-0.475308	0.719313	0.164632	0.650726	0.0693352	VVANSKESYELR	701.875	1401.73	2	69	6.89604e+06
IPI00025512	HSPB1	Heat-shock protein beta-1	22826	-0.475119	0.719408	0.175175	0.843275	0	AQLGGPEAAK	475.264	948.513	2	22	3.62016e+06
IPI00025512		Heat-shock protein beta-1	22826	-0.475119	0.719408	0.175175	0.59554	0	VSLDVNHFAPDELTVK	892.465	1782.92	2	41	2.05358e+06
IPI00023728	GGH	Gamma-glutamyl hydrolase precursor	36340	-0.471207	0.721361	0.033172	0.744817	0	NLDGISHAPNAVK	668.355	1334.7	2	49	1.25989e+06
IPI00023728		Gamma-glutamyl hydrolase precursor	36340	-0.471207	0.721361	0.033172	0.697905	0	VVPVRLDLTEKDYEILFK	726.413	2176.22	3	22	312312
IPI00005154	SSRP1	Structure-specific recognition protein 1	81367	-0.464758	0.724593	0.297579	0.9062	0.0924052	AETLEFNDVYQEVK	867.92	1733.82	2	78	3.26512e+06
IPI00005154		Structure-specific recognition protein 1	81367	-0.464758	0.724593	0.297579	0.857807	0	FYVPPTQEDGVDPVEAFAQNVLSK	884.107	2649.3	3	59	837007
IPI00005154		Structure-specific recognition protein 1	81367	-0.464758	0.724593	0.297579	0.854738	0.101864	IYPTFLHLHGK	663.372	1324.73	2	29	862721
IPI00005154		Structure-specific recognition protein 1	81367	-0.464758	0.724593	0.297579	0.279627	0	LFDFVNAK	477.258	952.502	2	28	761180
IPI00024129	PPIC	Peptidyl-prolyl cis-trans isomerase C	22863	-0.464369	0.724788	0.090465	0.788756	0.169719	HVVFGK	686.398	685.391	1	30	9.79569e+06
IPI00024129		Peptidyl-prolyl cis-trans isomerase C	22863	-0.464369	0.724788	0.090465	0.66082	0	TVENFVALATGEK	689.865	1377.71	2	50	257497
IPI00166684	NDUFB4	PREDICTED: similar to NADH dehydrogenase (ubiquinone) 1 beta subcomplex, 4, 15kDa isoform 2	14131	-0.463646	0.725151	0	0.725151	0.0747513	TINVYPNFRPTPK	773.923	1545.83	2	40	537255
IPI00024920	ATP5D	ATP synthase delta chain, mitochondrial precursor	17479	-0.461056	0.726454	0	0.726454	0.0525823	IEANEALVK	493.78	985.545	2	64	1.42387e+07
IPI00009865	KRT10	Keratin, type I cytoskeletal 10	59711	-0.458179	0.727905	0	0.727905	0	LASYLDKVR	532.808	1063.6	2	51	1.2963e+06
IPI00169383		Phosphoglycerate kinase 1	44854	-0.456786	0.728608	0.41087	1.01914	0	ITLPVDFVTADKFDENAK	680.36	2038.06	3	26	690253
IPI00169383		Phosphoglycerate kinase 1	44854	-0.456786	0.728608	0.41087	0.438079	0	SLLGK	525.349	524.342	1	26	1.18035e+07
IPI00005158	LONP1	Lon protease homolog, mitochondrial precursor	106936	-0.454717	0.729653	0.119091	0.813863	0.119369	IIEVK	609.406	608.399	1	23	6.03279e+06
IPI00005158		Lon protease homolog, mitochondrial precursor	106936	-0.454717	0.729653	0.119091	0.645443	0	LSSDVLTLLIK	601.373	1200.73	2	62	316992
IPI00337494	SLC25A24	Solute carrier family 25 member 24, isoform 1	53548	-0.452245	0.730904	0.119745	0.84393	0	FWAYEQYKK	631.813	1261.61	2	29	1.04579e+06
IPI00337494		Solute carrier family 25 member 24, isoform 1	53548	-0.452245	0.730904	0.119745	0.758945	0	GITPNFMK	458.246	914.478	2	25	2.23508e+06
IPI00337494		Solute carrier family 25 member 24, isoform 1	53548	-0.452245	0.730904	0.119745	0.583178	0	IFTTGDVNKDGKLDFEEFMK	778.715	2333.12	3	45	734852
IPI00337494		Solute carrier family 25 member 24, isoform 1	53548	-0.452245	0.730904	0.119745	0.717151	0	NLGIPLGQDAEEK	692.36	1382.7	2	30	1.5321e+06
IPI00337494		Solute carrier family 25 member 24, isoform 1	53548	-0.452245	0.730904	0.119745	0.76205	0	QTLGVTQK	441.761	881.507	2	31	7.11658e+06
IPI00337494		Solute carrier family 25 member 24, isoform 1	53548	-0.452245	0.730904	0.119745	0.634587	0	SDKMNIFGGFR	636.314	1270.61	2	43	1.55925e+06
IPI00337494		Solute carrier family 25 member 24, isoform 1	53548	-0.452245	0.730904	0.119745	0.769857	0	SYWLDNFAK	576.284	1150.55	2	27	7.1712e+06
IPI00337494		Solute carrier family 25 member 24, isoform 1	53548	-0.452245	0.730904	0.119745	0.572169	0.108547	TGQYSGIYDCAK	681.804	1361.59	2	43	842451
IPI00337494		Solute carrier family 25 member 24, isoform 1	53548	-0.452245	0.730904	0.119745	0.936272	0	VLPAVGISYVVYENMK	891.478	1780.94	2	67	710375
IPI00008982	ALDH18A1	Isoform Long of Delta 1-pyrroline-5-carboxylate synthetase	87989	-0.450078	0.732003	0	0.732003	0	GPVGLEGLLTTK	592.848	1183.68	2	59	1.28329e+06
IPI00017895	GPD2	Isoform 1 of Glycerol-3-phosphate dehydrogenase, mitochondrial precursor	81296	-0.448583	0.732762	0.0811683	0.657953	0.098308	AFEVAK	664.367	663.36	1	39	1.14038e+06
IPI00017895		Isoform 1 of Glycerol-3-phosphate dehydrogenase, mitochondrial precursor	81296	-0.448583	0.732762	0.0811683	0.781966	0.0849542	CKDVLTGQEFDVR	783.885	1565.75	2	63	1.79292e+06
IPI00017895		Isoform 1 of Glycerol-3-phosphate dehydrogenase, mitochondrial precursor	81296	-0.448583	0.732762	0.0811683	0.602087	0.0744393	DKLVGAIVYYDGQHNDAR	678.674	2033	3	52	919516
IPI00017895		Isoform 1 of Glycerol-3-phosphate dehydrogenase, mitochondrial precursor	81296	-0.448583	0.732762	0.0811683	0.866786	0	LAILMK	344.725	687.436	2	33	1.78017e+06
IPI00017895		Isoform 1 of Glycerol-3-phosphate dehydrogenase, mitochondrial precursor	81296	-0.448583	0.732762	0.0811683	0.717844	0.118677	LVQDYGLESEVAQHLAATYGDK	803.063	2406.17	3	64	1.8854e+06
IPI00017895		Isoform 1 of Glycerol-3-phosphate dehydrogenase, mitochondrial precursor	81296	-0.448583	0.732762	0.0811683	0.697399	0.0591796	LVSEFPYIEAEVK	762.402	1522.79	2	50	4.86169e+06
IPI00017895		Isoform 1 of Glycerol-3-phosphate dehydrogenase, mitochondrial precursor	81296	-0.448583	0.732762	0.0811683	0.663258	0	LYDLVAGSNCLK	676.848	1351.68	2	32	1.26913e+06
IPI00017895		Isoform 1 of Glycerol-3-phosphate dehydrogenase, mitochondrial precursor	81296	-0.448583	0.732762	0.0811683	0.787229	0.0517006	SMAEDTINAAVK	625.308	1248.6	2	49	1.57873e+06
IPI00017895		Isoform 1 of Glycerol-3-phosphate dehydrogenase, mitochondrial precursor	81296	-0.448583	0.732762	0.0811683	0.736966	0.12211	VIFFLPWQK	589.341	1176.67	2	47	9.64115e+06
IPI00017895		Isoform 1 of Glycerol-3-phosphate dehydrogenase, mitochondrial precursor	81296	-0.448583	0.732762	0.0811683	0.816132	0.139839	YGAATANYMEVVSLLK	865.444	1728.87	2	85	2.15253e+06
IPI00218463	Magmas	Mitochondrial import inner membrane translocase subunit TIM16	13816	-0.441369	0.736435	0	0.736435	0.273912	SAAASNLSGLSLQEAQQILNVSK	777.083	2328.23	3	66	244347
IPI00029133	ATP5F1	ATP synthase B chain, mitochondrial precursor	28947	-0.440672	0.736791	0.0929815	0.722606	0.0849487	HVVQSISTQQEKETIAK	642.682	1925.02	3	52	1.90235e+06
IPI00029133		ATP synthase B chain, mitochondrial precursor	28947	-0.440672	0.736791	0.0929815	0.848338	0	LAQLEEAK	451.253	900.492	2	39	9.09071e+06
IPI00029133		ATP synthase B chain, mitochondrial precursor	28947	-0.440672	0.736791	0.0929815	0.635448	0	QASIQHIQNAIDTEK	848.437	1694.86	2	39	1.18712e+06
IPI00029133		ATP synthase B chain, mitochondrial precursor	28947	-0.440672	0.736791	0.0929815	0.662428	0	SQQALVQKR	533.316	1064.62	2	60	3706805
IPI00029133		ATP synthase B chain, mitochondrial precursor	28947	-0.440672	0.736791	0.0929815	0.815136	0	YGPFVADFADKLNEQK	614.64	1840.9	3	24	341761
IPI00294380	PCK2	Phosphoenolpyruvate carboxykinase (GTP) family protein	55382	-0.440537	0.73686	0	0.73686	0.0935157	LGTPVLQALGDGDFVK	815.448	1628.88	2	91	1.30706e+06
IPI00215790	RPL38	60S ribosomal protein L38	8139	-0.439359	0.737462	0.0396483	0.748393	0.107817	IEEIKDFLLTAR	724.413	1446.81	2	72	3.96614e+06
IPI00215790		60S ribosomal protein L38	8139	-0.439359	0.737462	0.0396483	0.727245	0	KIEEIKDFLLTAR	525.976	1574.9	3	41	4.86342e+06
IPI00215790		60S ribosomal protein L38	8139	-0.439359	0.737462	0.0396483	0.723424	0	QSLPPGLAVK	505.305	1008.6	2	37	5.04078e+06
IPI00215790		60S ribosomal protein L38	8139	-0.439359	0.737462	0.0396483	0.690374	0.140809	YLYTLVITDKEK	743.414	1484.81	2	51	4.02004e+06
IPI00215790		60S ribosomal protein L38	8139	-0.439359	0.737462	0.0396483	0.797875	0.0626772	YLYTLVITDKEKAEK	907.5	1812.98	2	65	386982
IPI00383670	TPD52L1	Tumor protein D53	22492	-0.436614	0.738867	0.0843724	0.679206	0	HLVEIK	738.451	737.444	1	28	452467
IPI00383670		Tumor protein D53	22492	-0.436614	0.738867	0.0843724	0.798527	0	SFEERVETTVTSLK	817.431	1632.85	2	68	370201
IPI00022334	OAT	Ornithine aminotransferase, mitochondrial	48846	-0.432216	0.741122	0	0.741122	0	AFYNNVLGEYEEYITK	976.969	1951.92	2	70	1.05668e+06
IPI00042916	IGSF3	immunoglobulin superfamily, member 3 isoform 2	136252	-0.423483	0.745622	0.0826783	0.804085	0	NIPIIVLPLK	560.378	1118.74	2	35	980432
IPI00042916		immunoglobulin superfamily, member 3 isoform 2	136252	-0.423483	0.745622	0.0826783	0.68716	0	VGEKPVEVISLSR	706.91	1411.81	2	55	284441
IPI00478410	ATP5C1	Isoform Liver of ATP synthase gamma chain, mitochondrial precursor	33032	-0.421683	0.746553	0.0768339	0.831077	0	EVMLVGIGDK	530.789	1059.56	2	41	444248
IPI00478410		Isoform Liver of ATP synthase gamma chain, mitochondrial precursor	33032	-0.421683	0.746553	0.0768339	0.732353	0.252645	EVMLVGIGDKIR	665.381	1328.75	2	57	3.70983e+06
IPI00478410		Isoform Liver of ATP synthase gamma chain, mitochondrial precursor	33032	-0.421683	0.746553	0.0768339	0.685764	0.115826	GLCGAIHSSIAK	607.322	1212.63	2	65	5.8936e+06
IPI00478410		Isoform Liver of ATP synthase gamma chain, mitochondrial precursor	33032	-0.421683	0.746553	0.0768339	0.677669	0.112596	IYGLGSLALYEK	663.87	1325.73	2	74	1.89718e+07
IPI00478410		Isoform Liver of ATP synthase gamma chain, mitochondrial precursor	33032	-0.421683	0.746553	0.0768339	0.856333	0	NASEMIDKLTLTFNR	584.97	1751.89	3	63	807107
IPI00478410		Isoform Liver of ATP synthase gamma chain, mitochondrial precursor	33032	-0.421683	0.746553	0.0768339	0.703921	0.168314	SEVATLTAAGK	524.288	1046.56	2	71	8.16632e+06
IPI00478410		Isoform Liver of ATP synthase gamma chain, mitochondrial precursor	33032	-0.421683	0.746553	0.0768339	0.666371	0	THSDQFLVAFK	646.836	1291.66	2	48	2.96358e+06
IPI00478410		Isoform Liver of ATP synthase gamma chain, mitochondrial precursor	33032	-0.421683	0.746553	0.0768339	0.818937	0	THSDQFLVAFKEVGR	578.637	1732.89	3	58	909933
IPI00004968	PRPF19	Pre-mRNA-splicing factor 19	55603	-0.420981	0.746917	0.114762	0.598957	0.023618	KVTSVVFHPSQDLVFSASPDATIR	867.793	2600.36	3	44	746476
IPI00004968		Pre-mRNA-splicing factor 19	55603	-0.420981	0.746917	0.114762	0.831587	0	TLQLDNNFEVK	664.85	1327.69	2	41	1.082e+06
IPI00004968		Pre-mRNA-splicing factor 19	55603	-0.420981	0.746917	0.114762	0.713573	0.17401	TVPEELVKPEELSK	799.437	1596.86	2	44	799842
IPI00004968		Pre-mRNA-splicing factor 19	55603	-0.420981	0.746917	0.114762	0.84355	0	YIAENGTDPINNQPLSEEQLIDIK	905.456	2713.35	3	68	343412
IPI00031131	C20orf3	Adipocyte plasma membrane-associated protein	46622	-0.416408	0.749288	0.16212	0.60591	0	EPPLLLGVLHPNTK	509.968	1526.88	3	27	864331
IPI00031131		Adipocyte plasma membrane-associated protein	46622	-0.416408	0.749288	0.16212	0.725634	0.102515	FGSGPCK	760.354	759.346	1	29	3.42835e+06
IPI00031131		Adipocyte plasma membrane-associated protein	46622	-0.416408	0.749288	0.16212	1.0031	0	GLFEVNPWK	545.29	1088.56	2	25	1.86506e+06
IPI00031131		Adipocyte plasma membrane-associated protein	46622	-0.416408	0.749288	0.16212	0.832095	0	GLFEVNPWKR	623.34	1244.67	2	34	2.79044e+06
IPI00031131		Adipocyte plasma membrane-associated protein	46622	-0.416408	0.749288	0.16212	0.88462	0	LFSQETVMK	541.782	1081.55	2	37	1.62157e+06
IPI00031131		Adipocyte plasma membrane-associated protein	46622	-0.416408	0.749288	0.16212	0.484594	0.103799	LLLSSETPIEGK	643.863	1285.71	2	44	662265
IPI00031131		Adipocyte plasma membrane-associated protein	46622	-0.416408	0.749288	0.16212	0.763806	0.0382909	RPLRPQVVTDDDGQAPEAK	698.03	2091.07	3	54	1.15008e+06
IPI00031131		Adipocyte plasma membrane-associated protein	46622	-0.416408	0.749288	0.16212	0.694545	0.0915992	VVKLENGEIETIAR	789.95	1577.89	2	78	3.48774e+06
IPI00027438	FLOT1	flotillin 1	47554	-0.409621	0.752821	0.0640901	0.707503	0	ISLNTLTLNVK	608.37	1214.72	2	61	1.38007e+06
IPI00027438		flotillin 1	47554	-0.409621	0.752821	0.0640901	0.79814	0	VASSDLVNMGISVVSYTLK	661.688	1982.04	3	50	265377
IPI00294501	DHCR7	7-dehydrocholesterol reductase	55195	-0.40923	0.753025	0.00989711	0.760024	0	FLPGYVGGIQEGAVTPAGVVNK	1087.08	2172.16	2	77	871760
IPI00294501		7-dehydrocholesterol reductase	55195	-0.40923	0.753025	0.00989711	0.746027	0.0766965	LSDIWAK	832.455	831.448	1	28	2.21328e+06
IPI00003482	DECR1	2,4-dienoyl-CoA reductase, mitochondrial precursor	36330	-0.409055	0.753116	0.0301332	0.731809	0	FNVIQPGPIK	556.826	1111.64	2	34	795246
IPI00003482		2,4-dienoyl-CoA reductase, mitochondrial precursor	36330	-0.409055	0.753116	0.0301332	0.774424	0	VAFITGGGTGLGK	589.334	1176.65	2	47	799134
IPI00216516	CD47	CD47 molecule isoform 3 precursor	34351	-0.40875	0.753276	0.0704333	0.80308	0	IEVSQLLK	465.287	928.559	2	37	2.24678e+06
IPI00216516		CD47 molecule isoform 3 precursor	34351	-0.40875	0.753276	0.0704333	0.703472	0	STVPTDFSSAK	570.282	1138.55	2	22	1083567
IPI00005202	PGRMC2	Membrane-associated progesterone receptor component 2	23861	-0.407915	0.753712	0	0.753712	0	VFDVTK	708.392	707.385	1	44	1.76468e+06
IPI00026942	ERLIN2	Isoform 1 of SPFH domain-containing protein 2 precursor	38044	-0.39674	0.759573	0.252371	0.698798	0.145047	ALIEAEKVAQVAEITYGQK	687.712	2060.11	3	39	139451
IPI00026942		Isoform 1 of SPFH domain-containing protein 2 precursor	38044	-0.39674	0.759573	0.252371	0.675953	0.0268988	DIPNMFMDSAGSVSK	799.863	1597.71	2	64	1.02315e+06
IPI00026942		Isoform 1 of SPFH domain-containing protein 2 precursor	38044	-0.39674	0.759573	0.252371	0.596264	0	KISEIEDAAFLAR	731.897	1461.78	2	78	1.12669e+06
IPI00026942		Isoform 1 of SPFH domain-containing protein 2 precursor	38044	-0.39674	0.759573	0.252371	0.587935	0	LTPEYLQLMK	618.339	1234.66	2	39	1.32692e+06
IPI00026942		Isoform 1 of SPFH domain-containing protein 2 precursor	38044	-0.39674	0.759573	0.252371	0.737752	0.0345729	SVQTTLQTDEVK	674.85	1347.69	2	77	1.99248e+06
IPI00026942		Isoform 1 of SPFH domain-containing protein 2 precursor	38044	-0.39674	0.759573	0.252371	1.26074	0.234225	VAQVAEITYGQK	653.854	1305.69	2	79	1.56421e+06
IPI00219813	RTN1	Isoform RTN1-C of Reticulon-1	23675	-0.395018	0.76048	0	0.76048	0	SVLQAVQK	436.763	871.512	2	39	4.2437e+06
IPI00216085	COX6B1	Cytochrome c oxidase subunit VIb isoform 1	10283	-0.39382	0.761111	0.0724406	0.812335	0.102371	AEDMETK	873.376	872.369	1	44	1.4993e+06
IPI00216085		Cytochrome c oxidase subunit VIb isoform 1	10283	-0.39382	0.761111	0.0724406	0.709888	0	VYQSLCPTSWVTDWDEQRAEGTFPGKI	1057.5	3169.47	3	68	113959
IPI00009976	TMED1	interleukin 1 receptor-like 1 ligand precursor	25361	-0.390776	0.762719	0	0.762719	0	FFQDKRPVPT	617.832	1233.65	2	22	433840
IPI00218848	ATP5I	ATP synthase e chain, mitochondrial	7797	-0.389776	0.763248	0.0428312	0.812062	0	ELAEDDSILK	570.798	1139.58	2	50	7.63058e+06
IPI00218848		ATP synthase e chain, mitochondrial	7797	-0.389776	0.763248	0.0428312	0.768095	0	IARELAEDDSILK	736.901	1471.79	2	49	391190
IPI00218848		ATP synthase e chain, mitochondrial	7797	-0.389776	0.763248	0.0428312	0.765204	0	VPPVQVSPLIK	588.87	1175.73	2	35	1.06977e+06
IPI00218848		ATP synthase e chain, mitochondrial	7797	-0.389776	0.763248	0.0428312	0.70763	0	YNYLKPR	477.264	952.513	2	42	1.52925e+06
IPI00220487	ATP5H	ATP synthase, H+ transporting, mitochondrial F0 complex, subunit d isoform a	18537	-0.38204	0.767352	0.108158	0.803731	0	AGLVDDFEK	497.248	992.482	2	40	2.65097e+06
IPI00220487		ATP synthase, H+ transporting, mitochondrial F0 complex, subunit d isoform a	18537	-0.38204	0.767352	0.108158	0.936888	0	AGLVDDFEKK	561.296	1120.58	2	39	1.76784e+06
IPI00220487		ATP synthase, H+ transporting, mitochondrial F0 complex, subunit d isoform a	18537	-0.38204	0.767352	0.108158	0.771235	0.175648	AIASSLK	697.434	696.426	1	27	6.1066e+06
IPI00220487		ATP synthase, H+ transporting, mitochondrial F0 complex, subunit d isoform a	18537	-0.38204	0.767352	0.108158	0.721533	0	IVEYEKEMEK	649.321	1296.63	2	24	1.59038e+06
IPI00220487		ATP synthase, H+ transporting, mitochondrial F0 complex, subunit d isoform a	18537	-0.38204	0.767352	0.108158	0.605156	0.106743	LAALPENPPAIDWAYYK	970.506	1939	2	48	4.48345e+06
IPI00220487		ATP synthase, H+ transporting, mitochondrial F0 complex, subunit d isoform a	18537	-0.38204	0.767352	0.108158	0.765569	0	SCAEWVSLSK	583.779	1165.54	2	59	962136
IPI00002214	LOC728860	Importin alpha-2 subunit	58168	-0.377662	0.769684	0	0.769684	0	NKNPAPPIDAVEQILPTLVR	729.081	2184.22	3	34	338966
IPI00009950	LMAN2	Vesicular integral-membrane protein VIP36 precursor	40545	-0.365727	0.776078	0.132686	0.838731	0.131751	DRLVPGPVFGSK	636.359	1270.7	2	54	5.80405e+06
IPI00009950		Vesicular integral-membrane protein VIP36 precursor	40545	-0.365727	0.776078	0.132686	0.623667	0	LPTGYYFGASAGTGDLSDNHDIISMK	910.763	2729.27	3	50	146759
IPI00009950		Vesicular integral-membrane protein VIP36 precursor	40545	-0.365727	0.776078	0.132686	0.865836	0	SPKDNVDDPTGNFR	781.365	1560.72	2	69	533928
IPI00024911	ERP29	Endoplasmic reticulum protein ERp29 precursor	29032	-0.365692	0.776096	0.196085	0.610465	0.0612871	DGDFENPVPYTGAVK	804.881	1607.75	2	79	3.53132e+06
IPI00024911		Endoplasmic reticulum protein ERp29 precursor	29032	-0.365692	0.776096	0.196085	0.618738	0	FDTQYPYGEKQDEFKR	684.323	2049.95	3	21	828501
IPI00024911		Endoplasmic reticulum protein ERp29 precursor	29032	-0.365692	0.776096	0.196085	0.907108	0	GALPLDTVTFYK	662.862	1323.71	2	55	1.56565e+06
IPI00024911		Endoplasmic reticulum protein ERp29 precursor	29032	-0.365692	0.776096	0.196085	1.01484	0	SKFVLVK	410.768	819.521	2	32	5.26123e+06
IPI00024911		Endoplasmic reticulum protein ERp29 precursor	29032	-0.365692	0.776096	0.196085	0.693842	0.113746	SLNILTAFQK	571.837	1141.66	2	56	1.24027e+07
IPI00024911		Endoplasmic reticulum protein ERp29 precursor	29032	-0.365692	0.776096	0.196085	1.08859	0	SLNILTAFQKK	631.876	1261.74	2	22	461275
IPI00024911		Endoplasmic reticulum protein ERp29 precursor	29032	-0.365692	0.776096	0.196085	0.635921	0	WAEQYLK	469.243	936.471	2	40	3.78554e+06
IPI00024911		Endoplasmic reticulum protein ERp29 precursor	29032	-0.365692	0.776096	0.196085	0.639268	0.0843895	YKLDKESYPVFYLFR	656.68	1967.02	3	44	2.15576e+06
IPI00017334	PHB	Prohibitin	29843	-0.364958	0.776492	0.0660863	0.853867	0.0604045	AAIISAEGDSK	535.285	1068.55	2	60	1.58203e+07
IPI00017334		Prohibitin	29843	-0.364958	0.776492	0.0660863	0.674755	0	EFTEAVEAK	512.254	1022.49	2	23	1.16241e+06
IPI00017334		Prohibitin	29843	-0.364958	0.776492	0.0660863	0.75897	0	IFTSIGEDYDERVLPSITTEILK	880.465	2638.37	3	48	912293
IPI00017334		Prohibitin	29843	-0.364958	0.776492	0.0660863	0.743422	0.129533	KLEAAEDIAYQLSR	807.934	1613.85	2	115	8.55411e+06
IPI00017334		Prohibitin	29843	-0.364958	0.776492	0.0660863	0.743406	0	NVPVITGSK	914.53	913.523	1	38	1.45584e+06
IPI00017334		Prohibitin	29843	-0.364958	0.776492	0.0660863	0.858221	0	NVPVITGSKDLQNVNITLR	694.396	2080.17	3	53	1.02876e+06
IPI00017334		Prohibitin	29843	-0.364958	0.776492	0.0660863	0.802799	0.0358712	VFESIGK	779.431	778.424	1	24	3.35277e+06
IPI00006723	SNRNP40	WD-repeat protein 57	39742	-0.36271	0.777702	0	0.777702	0.0873204	IFQGNVHNFEK	666.838	1331.66	2	27	601377
IPI00220739	PGRMC1	Membrane-associated progesterone receptor component 1	21641	-0.362572	0.777777	0.13742	0.92564	0	ILMAINGK	434.264	866.514	2	26	2.53253e+06
IPI00220739		Membrane-associated progesterone receptor component 1	21641	-0.362572	0.777777	0.13742	0.653979	0	KFYGPEGPYGVFAGR	822.911	1643.81	2	57	233360
IPI00220739		Membrane-associated progesterone receptor component 1	21641	-0.362572	0.777777	0.13742	0.753712	0	VFDVTK	708.392	707.385	1	44	1.76468e+06
IPI00032038	CPT1A	Isoform 1 of Carnitine O-palmitoyltransferase I, liver isoform	88995	-0.362559	0.777784	0.118624	0.640822	0	KPMLYSFQTSLPR	784.419	1566.82	2	66	750737
IPI00032038		Isoform 1 of Carnitine O-palmitoyltransferase I, liver isoform	88995	-0.362559	0.777784	0.118624	0.847925	0	SFTFVVFK	491.778	981.542	2	43	1.92278e+06
IPI00032038		Isoform 1 of Carnitine O-palmitoyltransferase I, liver isoform	88995	-0.362559	0.777784	0.118624	0.844603	0.0348088	YLAVESPFLK	583.826	1165.64	2	36	5.0528e+06
IPI00296922	LAMB2	Laminin beta-2 chain precursor	203081	-0.361165	0.778536	0	0.778536	0	QLDALLEALK	557.33	1112.65	2	28	20032.9
IPI00418497	TIMM50	Isoform 2 of Import inner membrane translocase subunit TIM50, mitochondrial precursor	50946	-0.359419	0.779478	0.0694138	0.828561	0.108488	LAELSK	660.393	659.385	1	26	1.24825e+06
IPI00418497		Isoform 2 of Import inner membrane translocase subunit TIM50, mitochondrial precursor	50946	-0.359419	0.779478	0.0694138	0.730395	0	TVLEHYALEDDPLAAFK	966.492	1930.97	2	86	381174
IPI00011200	PHGDH	D-3-phosphoglycerate dehydrogenase	57225	-0.353883	0.782475	0.0583829	0.71654	0.114363	ALVDHENVISCPHLGASTK	686.018	2055.03	3	65	2.41321e+06
IPI00011200		D-3-phosphoglycerate dehydrogenase	57225	-0.353883	0.782475	0.0583829	0.725733	0.182999	GTIQVITQGTSLK	677.395	1352.78	2	84	1.27737e+07
IPI00011200		D-3-phosphoglycerate dehydrogenase	57225	-0.353883	0.782475	0.0583829	0.859309	0	ILQDGGLQVVEK	653.877	1305.74	2	94	3.13074e+06
IPI00011200		D-3-phosphoglycerate dehydrogenase	57225	-0.353883	0.782475	0.0583829	0.759675	0	NAGNCLSPAVIVGLLK	813.455	1624.9	2	73	437421
IPI00011200		D-3-phosphoglycerate dehydrogenase	57225	-0.353883	0.782475	0.0583829	0.804089	0	QADVNLVNAK	540.301	1078.59	2	46	3.67129e+06
IPI00011200		D-3-phosphoglycerate dehydrogenase	57225	-0.353883	0.782475	0.0583829	0.756553	0.16613	QNLSKEELIAELQDCEGLIVR	819.762	2456.26	3	68	426403
IPI00011200		D-3-phosphoglycerate dehydrogenase	57225	-0.353883	0.782475	0.0583829	0.855427	0	VTADVINAAEK	565.807	1129.6	2	74	2.51926e+06
IPI00449049	PARP1	Poly [ADP-ribose] polymerase 1	113680	-0.350466	0.784331	0.321061	1.00907	0.133692	IAPPEAPVTGYMFGK	789.405	1576.8	2	25	750400
IPI00449049		Poly [ADP-ribose] polymerase 1	113680	-0.350466	0.784331	0.321061	0.936313	0	TLGDFAAEYAK	593.293	1184.57	2	44	1.69561e+06
IPI00449049		Poly [ADP-ribose] polymerase 1	113680	-0.350466	0.784331	0.321061	0.309025	0	VCSTNDLKELLIFNK	598.654	1792.94	3	35	323549
IPI00449049		Poly [ADP-ribose] polymerase 1	113680	-0.350466	0.784331	0.321061	0.882912	0.128545	VVSEDFLQDVSASTK	812.909	1623.8	2	94	1.8062e+06
IPI00017469	SPR	Sepiapterin reductase	28316	-0.349063	0.785094	0	0.785094	0	LLLINNAGSLGDVSK	757.432	1512.85	2	89	610735
IPI00012074	HNRNPR	Heterogeneous nuclear rib	71184	-0.348578	0.785358	0.257522	0.529311	0.0757837	DLYEDELVPLFEK	805.403	1608.79	2	67	754219
IPI00012074		Heterogeneous nuclear rib	71184	-0.348578	0.785358	0.257522	1.0899	0	LFVGSIPK	430.766	859.517	2	31	7.17233e+06
IPI00012074		Heterogeneous nuclear rib	71184	-0.348578	0.785358	0.257522	0.620626	0	NLATTVTEEILEK	730.895	1459.78	2	75	580535
IPI00012074		Heterogeneous nuclear rib	71184	-0.348578	0.785358	0.257522	0.901595	0	SAFLCGVMK	506.751	1011.49	2	29	1.93109e+06
IPI00141318	CKAP4	P63 protein	66097	-0.346455	0.786514	0.0789827	0.894055	0	ASVSQVEADLK	577.811	1153.61	2	66	2.49631e+06
IPI00141318		P63 protein	66097	-0.346455	0.786514	0.0789827	0.749345	0	EAVKEIQTSAK	602.332	1202.65	2	52	867193
IPI00141318		P63 protein	66097	-0.346455	0.786514	0.0789827	0.735325	0.0446192	HSEAFEALQQK	644.32	1286.63	2	60	2.525e+06
IPI00141318		P63 protein	66097	-0.346455	0.786514	0.0789827	0.665759	0.0818913	IETNENNLESAK	681.331	1360.65	2	50	1.09212e+06
IPI00141318		P63 protein	66097	-0.346455	0.786514	0.0789827	0.857537	0	ISEVLQK	408.745	815.475	2	24	1.53403e+06
IPI00141318		P63 protein	66097	-0.346455	0.786514	0.0789827	0.880787	0	LALQALTEK	497.805	993.595	2	39	2.01192e+06
IPI00141318		P63 protein	66097	-0.346455	0.786514	0.0789827	0.899892	0.148342	LPPQDFLDRLSSLDNLK	657.692	1970.05	3	24	861458
IPI00141318		P63 protein	66097	-0.346455	0.786514	0.0789827	0.835637	0	LTELTK	704.419	703.411	1	25	1.00554e+06
IPI00141318		P63 protein	66097	-0.346455	0.786514	0.0789827	0.773672	0	QTESLESLLSK	617.83	1233.65	2	55	2.07254e+06
IPI00141318		P63 protein	66097	-0.346455	0.786514	0.0789827	0.820021	0.215529	SLGETQLVLYGDVEELKR	683.702	2048.08	3	52	2.41899e+06
IPI00141318		P63 protein	66097	-0.346455	0.786514	0.0789827	0.73312	0	SSQHKQDLTEK	650.828	1299.64	2	52	481922
IPI00141318		P63 protein	66097	-0.346455	0.786514	0.0789827	0.735975	0.076795	SVGELPSTVESLQK	737.394	1472.77	2	38	6.43555e+06
IPI00141318		P63 protein	66097	-0.346455	0.786514	0.0789827	0.764222	0.116778	TAVDSLVAYSVK	626.844	1251.67	2	67	3.22158e+06
IPI00141318		P63 protein	66097	-0.346455	0.786514	0.0789827	0.665851	0.0517471	VASLEESEGNKQDLK	823.916	1645.82	2	93	721913
IPI00218922	SEC63	Translocation protein SEC63 homolog	88210	-0.345302	0.787143	0.0140546	0.797081	0	APTLASLENCMK	667.826	1333.64	2	55	1.03803e+06
IPI00218922		Translocation protein SEC63 homolog	88210	-0.345302	0.787143	0.0140546	0.777205	0	LSQMAVQGLQQFK	739.396	1476.78	2	61	1.27255e+06
IPI00007188	SLC25A5	ADP/ATP translocase 2	32971	-0.343413	0.788175	0.0956694	0.631078	0.186171	AAYFGIYDTAK	614.311	1226.61	2	38	9.38605e+06
IPI00007188		ADP/ATP translocase 2	32971	-0.343413	0.788175	0.0956694	0.842964	0	DEGGKAFFK	507.765	1013.51	2	36	2.79289e+06
IPI00007188		ADP/ATP translocase 2	32971	-0.343413	0.788175	0.0956694	0.638173	0	DFLAGGVAAAISK	610.337	1218.66	2	86	1.05526e+06
IPI00007188		ADP/ATP translocase 2	32971	-0.343413	0.788175	0.0956694	0.888162	0	GLGDCLVK	431.228	860.442	2	26	1.10946e+07
IPI00007188		ADP/ATP translocase 2	32971	-0.343413	0.788175	0.0956694	0.883855	0	GMGGAFVLVLYDEIKK	591.326	1770.96	3	45	1.09416e+06
IPI00007188		ADP/ATP translocase 2	32971	-0.343413	0.788175	0.0956694	0.794239	0.0330728	IPKEQGVLSFWR	734.414	1466.81	2	63	5.23258e+06
IPI00007188		ADP/ATP translocase 2	32971	-0.343413	0.788175	0.0956694	0.883731	0	KGTDIMYTGTLDCWR	606.283	1815.83	3	44	897955
IPI00007188		ADP/ATP translocase 2	32971	-0.343413	0.788175	0.0956694	0.72745	0.0420472	LAADVGK	681.403	680.396	1	33	3.56359e+07
IPI00007188		ADP/ATP translocase 2	32971	-0.343413	0.788175	0.0956694	0.844539	0.0824815	LLLQVQHASK	572.851	1143.69	2	48	2.88333e+07
IPI00007188		ADP/ATP translocase 2	32971	-0.343413	0.788175	0.0956694	0.817771	0	QIFLGGVDKR	566.826	1131.64	2	48	2.97025e+06
IPI00007188		ADP/ATP translocase 2	32971	-0.343413	0.788175	0.0956694	0.619774	0.163233	TDAAVSFAK	480.25	958.486	2	67	1.06524e+07
IPI00007188		ADP/ATP translocase 2	32971	-0.343413	0.788175	0.0956694	0.773244	0	TDAAVSFAKDFLAGGVAAAISK	1076.57	2151.12	2	94	605872
IPI00007188		ADP/ATP translocase 2	32971	-0.343413	0.788175	0.0956694	0.831341	0	TRLAADVGK	469.779	937.543	2	35	1.56634e+07
IPI00007188		ADP/ATP translocase 2	32971	-0.343413	0.788175	0.0956694	0.72875	0.185836	VKLLLQVQHASK	682.425	1362.83	2	49	2.25114e+06
IPI00007188		ADP/ATP translocase 2	32971	-0.343413	0.788175	0.0956694	0.786896	0	YFPTQALNFAFK	723.874	1445.73	2	61	3.89885e+06
IPI00007188		ADP/ATP translocase 2	32971	-0.343413	0.788175	0.0956694	0.918826	0	YFPTQALNFAFKDK	845.437	1688.86	2	81	1.07536e+06
IPI00304306	DNAJC19	Mitochondrial import inner membrane translocase subunit TIM14	12360	-0.338261	0.790994	0	0.790994	0	EAALILGVSPTANK	692.395	1382.78	2	41	579570
IPI00024670	REEP5	Receptor expression-enhancing protein 5	21707	-0.335286	0.792627	0.370791	1.07688	0	ATVNLLGEEK	541.302	1080.59	2	69	615002
IPI00024670		Receptor expression-enhancing protein 5	21707	-0.335286	0.792627	0.370791	1.26152	0	ETADAITK	428.729	855.444	2	57	1.01614e+06
IPI00024670		Receptor expression-enhancing protein 5	21707	-0.335286	0.792627	0.370791	0.491301	0	IIRPFFLK	517.332	1032.65	2	32	1.02229e+06
IPI00024670		Receptor expression-enhancing protein 5	21707	-0.335286	0.792627	0.370791	0.398596	0.0503742	IIRPFFLKHESQMDSVVK	725.398	2173.17	3	36	1.0758e+06
IPI00024670		Receptor expression-enhancing protein 5	21707	-0.335286	0.792627	0.370791	1.0274	0	KATVNLLGEEK	601.343	1200.67	2	61	2.00146e+06
IPI00024670		Receptor expression-enhancing protein 5	21707	-0.335286	0.792627	0.370791	0.500065	0	NCMTDLLAK	533.257	1064.5	2	41	750981
IPI00007611	ATP5O	ATP synthase O subunit, mitochondrial precursor	23377	-0.331667	0.794618	0.117552	0.75756	0	GEVPCTVTSASPLEEATLSELK	1159.57	2317.13	2	70	920370
IPI00007611		ATP synthase O subunit, mitochondrial precursor	23377	-0.331667	0.794618	0.117552	0.708648	0	QNKLEQVEKELLR	542.978	1625.91	3	40	879701
IPI00007611		ATP synthase O subunit, mitochondrial precursor	23377	-0.331667	0.794618	0.117552	0.734894	0	SFLSQGQVLK	553.814	1105.61	2	42	5.36297e+06
IPI00007611		ATP synthase O subunit, mitochondrial precursor	23377	-0.331667	0.794618	0.117552	0.75566	0	SLNDITAK	435.245	868.475	2	51	4.29024e+06
IPI00007611		ATP synthase O subunit, mitochondrial precursor	23377	-0.331667	0.794618	0.117552	0.889909	0.175213	VAASVLNPYVK	584.844	1167.67	2	56	1.13496e+07
IPI00007611		ATP synthase O subunit, mitochondrial precursor	23377	-0.331667	0.794618	0.117552	1.03472	0.198561	VAQILKEPK	513.322	1024.63	2	37	7.56544e+06
IPI00007611		ATP synthase O subunit, mitochondrial precursor	23377	-0.331667	0.794618	0.117552	0.807383	0	YATALYSAASK	573.296	1144.58	2	76	1.76063e+06
IPI00007611		ATP synthase O subunit, mitochondrial precursor	23377	-0.331667	0.794618	0.117552	0.668171	0	YVDMSVK	421.21	840.405	2	26	1.33437e+06
IPI00303954	CYB5B	cytochrome b5 outer mitochondrial membrane precursor	16798	-0.33138	0.794776	0	0.794776	0	NSLKELWLVIHGR	524.975	1571.9	3	66	531190
IPI00176662	LOC100130070	9 kDa protein	9729	-0.329514	0.795805	0	0.795805	0.0905677	LVQSPNSYFMDVK	772.378	1542.74	2	67	1.58337e+06
IPI00012503	PSAP	Isoform Sap-mu-0 of Proactivator polypeptide precursor	59899	-0.322402	0.799738	0.148784	0.706619	0.162182	DGGFCEVCK	536.215	1070.42	2	21	1.14623e+06
IPI00012503		Isoform Sap-mu-0 of Proactivator polypeptide precursor	59899	-0.322402	0.799738	0.148784	0.668329	0	DGGFCEVCKK	600.264	1198.51	2	37	1.73699e+06
IPI00012503		Isoform Sap-mu-0 of Proactivator polypeptide precursor	59899	-0.322402	0.799738	0.148784	0.614781	0.135521	GCSFLPDPYQK	660.313	1318.61	2	28	1.36542e+07
IPI00012503		Isoform Sap-mu-0 of Proactivator polypeptide precursor	59899	-0.322402	0.799738	0.148784	0.809425	0	KLVGYLDR	486.292	970.569	2	38	6.6682e+06
IPI00012503		Isoform Sap-mu-0 of Proactivator polypeptide precursor	59899	-0.322402	0.799738	0.148784	1.04185	0	LGPGMADICK	531.259	1060.5	2	46	1.99426e+06
IPI00012503		Isoform Sap-mu-0 of Proactivator polypeptide precursor	59899	-0.322402	0.799738	0.148784	0.906219	0.103063	NVIPALELVEPIK	721.939	1441.86	2	24	412718
IPI00012503		Isoform Sap-mu-0 of Proactivator polypeptide precursor	59899	-0.322402	0.799738	0.148784	0.850942	0.110453	SDVYCEVCEFLVK	828.38	1654.75	2	72	5.08672e+06
IPI00005537	MRPL12	39S ribosomal protein L12, mitochondrial precursor	21563	-0.322396	0.79974	0	0.79974	0	NYIQGINLVQAK	684.891	1367.77	2	53	992854
IPI00399089	MESDC2	Mesoderm development candidate 2	26231	-0.321968	0.799978	0	0.799978	0.125245	DGSYAWEIKDFLVGQDR	669.662	2005.96	3	34	441041
IPI00017855	ACO2	Aconitate hydratase, mitochondrial precursor	86113	-0.320544	0.800768	0.108435	0.724093	0.078023	DINQEVYNFLATAGAK	877.441	1752.87	2	92	734773
IPI00017855		Aconitate hydratase, mitochondrial precursor	86113	-0.320544	0.800768	0.108435	0.877442	0	VAMQDATAQMAMLQFISSGLSK	782.05	2343.13	3	37	102672
IPI00215777	SLC25A3	Isoform B of Phosphate carrier protein, mitochondrial precursor	40389	-0.320243	0.800935	0.0950989	0.889084	0	FGFYEVFK	518.76	1035.51	2	36	3.10231e+06
IPI00215777		Isoform B of Phosphate carrier protein, mitochondrial precursor	40389	-0.320243	0.800935	0.0950989	0.791863	0.0985443	FVVPKPR	421.766	841.518	2	21	4.14332e+06
IPI00215777		Isoform B of Phosphate carrier protein, mitochondrial precursor	40389	-0.320243	0.800935	0.0950989	0.814068	0	GSSASLVLK	431.256	860.497	2	37	1.26769e+06
IPI00215777		Isoform B of Phosphate carrier protein, mitochondrial precursor	40389	-0.320243	0.800935	0.0950989	0.83495	0	GSSASLVLKR	509.307	1016.6	2	83	2.63982e+06
IPI00215777		Isoform B of Phosphate carrier protein, mitochondrial precursor	40389	-0.320243	0.800935	0.0950989	0.791004	0	GWAPTFLGYSMQGLCK	605.957	1814.85	3	66	589034
IPI00215777		Isoform B of Phosphate carrier protein, mitochondrial precursor	40389	-0.320243	0.800935	0.0950989	0.867674	0	KLGLTQ	330.208	658.401	2	49	5.03762e+06
IPI00215777		Isoform B of Phosphate carrier protein, mitochondrial precursor	40389	-0.320243	0.800935	0.0950989	0.738648	0	MQVDPQKYK	568.792	1135.57	2	21	992001
IPI00215777		Isoform B of Phosphate carrier protein, mitochondrial precursor	40389	-0.320243	0.800935	0.0950989	0.943786	0	MYKEEGLK	499.254	996.494	2	44	4.24354e+06
IPI00215777		Isoform B of Phosphate carrier protein, mitochondrial precursor	40389	-0.320243	0.800935	0.0950989	0.573578	0	MYKEEGLKAFYK	753.886	1505.76	2	43	73860.3
IPI00215777		Isoform B of Phosphate carrier protein, mitochondrial precursor	40389	-0.320243	0.800935	0.0950989	0.776911	0.115399	TVEALYK	823.457	822.449	1	33	3.4672e+06
IPI00215777		Isoform B of Phosphate carrier protein, mitochondrial precursor	40389	-0.320243	0.800935	0.0950989	0.788722	0	YYALCGFGGVLSCGLTHTAVVPLDLVK	970.832	2909.48	3	53	2.3917e+06
IPI00005511	PHF5A	PHD finger-like domain-containing protein 5A	13138	-0.318889	0.801687	0	0.801687	0	IVNLGSSK	409.242	816.47	2	30	1.46128e+06
IPI00014053	TOMM40	Isoform 1 of Probable mitochondrial import receptor subunit TOM40 homolog	38211	-0.317702	0.802347	0.0842667	0.827201	0	ANLLFK	353.218	704.422	2	44	2.47151e+06
IPI00014053		Isoform 1 of Probable mitochondrial import receptor subunit TOM40 homolog	38211	-0.317702	0.802347	0.0842667	0.861433	0.3186	ELFPIQMEGVK	649.849	1297.68	2	35	4.07581e+06
IPI00014053		Isoform 1 of Probable mitochondrial import receptor subunit TOM40 homolog	38211	-0.317702	0.802347	0.0842667	0.832435	0	GSVDSNWIVGATLEK	792.409	1582.8	2	86	766323
IPI00014053		Isoform 1 of Probable mitochondrial import receptor subunit TOM40 homolog	38211	-0.317702	0.802347	0.0842667	0.653441	0	KLPPLPLTLALGAFLNHR	657.736	1970.19	3	25	197308
IPI00014053		Isoform 1 of Probable mitochondrial import receptor subunit TOM40 homolog	38211	-0.317702	0.802347	0.0842667	0.837225	0.159978	RPGEEGTVMSLAGK	720.375	1438.74	2	68	1.98455e+06
IPI00010348	DNASE2	Deoxyribonuclease-2-alpha precursor	40069	-0.317202	0.802625	0	0.802625	0	GGGTLCAQLPALWK	736.391	1470.77	2	35	333365
IPI00293088	GAA	Lysosomal alpha-glucosidase precursor	106649	-0.315532	0.803555	0	0.803555	0	VTSEGAGLQLQK	615.838	1229.66	2	79	837379
IPI00063130	TMEM205	MBC3205	21469	-0.310146	0.80656	0.470208	1.13905	0.12911	TTAAMWALQTVEK	729.382	1456.75	2	81	1.41902e+06
IPI00063130		MBC3205	21469	-0.310146	0.80656	0.470208	0.474073	0.0844394	TTAAMWALQTVEKER	867.947	1733.88	2	75	359493
IPI00514380	PYCR2	Pyrroline-5-carboxylate reductase family, member 2	6767	-0.306147	0.808799	0	0.808799	0	GFTAAGILSAHK	586.826	1171.64	2	40	563230
IPI00554701	UCRC	Ubiquinol-cytochrome c reductase complex 7.2 kDa protein	7173	-0.304661	0.809632	0	0.809632	0.333782	AFDQGADAIYDHINEGK	621.956	1862.85	3	52	762211
IPI00027285	SNRPB	Isoform SM-B' of Small nuclear ribonucleoprotein-associate	24765	-0.302304	0.810956	0.238636	0.642215	0	GENLVSMTVEGPPPKDTGIAR	723.372	2167.09	3	55	321189
IPI00027285		Isoform SM-B' of Small nuclear ribonucleoprotein-associate	24765	-0.302304	0.810956	0.238636	0.979697	0	IFIGTFK	417.254	832.494	2	24	2.45749e+06
IPI00179172	PPFIBP1	Isoform 2 of Liprin-beta-1	113680	-0.301688	0.811302	0	0.811302	0	KIEDLR	387.229	772.444	2	36	5.7377e+06
IPI00025869	GLA	Alpha-galactosidase A precursor	49476	-0.30026	0.812106	0	0.812106	0	ALLQDKDVIAINQDPLGK	651.034	1950.08	3	48	604038
IPI00300567	DCI	Isoform 1 of 3,2-trans-enoyl-CoA isomerase, mitochondrial prec	33080	-0.298092	0.813327	0.133999	0.718576	0	DADVQNFVSFISK	739.374	1476.73	2	76	1.12819e+06
IPI00300567		Isoform 1 of 3,2-trans-enoyl-CoA isomerase, mitochondrial prec	33080	-0.298092	0.813327	0.133999	0.908079	0	VLVEPDAGAGVAVMK	732.404	1462.79	2	59	1.07193e+06
IPI00219291	ATP5J2	Isoform 2 of ATP synthase f chain, mitochondrial	10282	-0.297141	0.813863	0	0.813863	0.119369	LLEVK	609.406	608.399	1	23	6.03279e+06
IPI00216308	VDAC1	Voltage-dependent anion-selective channel protein 1	30737	-0.296556	0.814194	0.140431	0.874286	0	AVPPTYADLGK	587.311	1172.61	2	29	3.87571e+06
IPI00216308		Voltage-dependent anion-selective channel protein 1	30737	-0.296556	0.814194	0.140431	0.787938	0.225295	DVFTK	617.338	616.331	1	25	1.43582e+07
IPI00216308		Voltage-dependent anion-selective channel protein 1	30737	-0.296556	0.814194	0.140431	1.13243	0	FGIAAK	303.684	605.353	2	27	1.59608e+07
IPI00216308		Voltage-dependent anion-selective channel protein 1	30737	-0.296556	0.814194	0.140431	0.974118	0	GYGFGLIK	431.749	861.484	2	32	9.00936e+06
IPI00216308		Voltage-dependent anion-selective channel protein 1	30737	-0.296556	0.814194	0.140431	0.859457	0	GYGFGLIKLDLK	662.388	1322.76	2	31	920416
IPI00216308		Voltage-dependent anion-selective channel protein 1	30737	-0.296556	0.814194	0.140431	0.803309	0.164218	KLETAVNLAWTAGNSNTR	652.013	1953.02	3	46	752039
IPI00216308		Voltage-dependent anion-selective channel protein 1	30737	-0.296556	0.814194	0.140431	0.604808	0.076777	LTFDSSFSPNTGK	704.846	1407.68	2	77	733838
IPI00216308		Voltage-dependent anion-selective channel protein 1	30737	-0.296556	0.814194	0.140431	0.651588	0.0813708	LTFDSSFSPNTGKK	764.886	1527.76	2	46	2.06875e+06
IPI00216308		Voltage-dependent anion-selective channel protein 1	30737	-0.296556	0.814194	0.140431	0.835199	0	LTLSALLDGK	519.818	1037.62	2	68	9.23763e+06
IPI00216308		Voltage-dependent anion-selective channel protein 1	30737	-0.296556	0.814194	0.140431	1.00083	0	LTLSALLDGKNVNAGGHK	603.339	1806.99	3	53	3.18182e+06
IPI00216308		Voltage-dependent anion-selective channel protein 1	30737	-0.296556	0.814194	0.140431	0.803909	0	VNNSSLIGLGYTQTLKPGIK	1052.09	2102.17	2	56	991461
IPI00216308		Voltage-dependent anion-selective channel protein 1	30737	-0.296556	0.814194	0.140431	0.846126	0	VTGSLETK	417.733	833.451	2	33	8054731
IPI00216308		Voltage-dependent anion-selective channel protein 1	30737	-0.296556	0.814194	0.140431	0.692858	0	VTQSNFAVGYK	607.314	1212.61	2	45	1.47667e+06
IPI00216308		Voltage-dependent anion-selective channel protein 1	30737	-0.296556	0.814194	0.140431	0.761488	0.144586	WTEYGLTFTEK	687.834	1373.65	2	52	5.02504e+06
IPI00216308		Voltage-dependent anion-selective channel protein 1	30737	-0.296556	0.814194	0.140431	0.776681	0.117219	YQIDPDACFSAK	707.82	1413.63	2	37	9.25451e+06
IPI00216308		Voltage-dependent anion-selective channel protein 1	30737	-0.296556	0.814194	0.140431	0.622083	0	YRWTEYGLTFTEK	847.416	1692.82	2	76	288620
IPI00303568	PTGES2	Prostaglandin E synthase 2	42088	-0.295746	0.814651	0	0.814651	0	TYLVSGQPLEEIITYYPAMK	778.064	2331.17	3	57	130851
IPI00004671	GOLGB1	Golgin subfamily B member 1	377273	-0.294626	0.815284	0	0.815284	0.1102	ILALEK	686.444	685.437	1	32	2.78097e+06
IPI00027252	PHB2	Prohibitin-2	33276	-0.293176	0.816104	0.0436876	0.802102	0.0334748	AQFLVEK	842.486	841.478	1	37	2.03615e+06
IPI00027252		Prohibitin-2	33276	-0.293176	0.816104	0.0436876	0.795327	0	AQNLKDLAGR	568.319	1134.62	2	40	3.92375e+06
IPI00027252		Prohibitin-2	33276	-0.293176	0.816104	0.0436876	0.840367	0	AQNLKDLAGRLPAGPR	576.332	1725.97	3	43	3.10097e+06
IPI00027252		Prohibitin-2	33276	-0.293176	0.816104	0.0436876	0.894179	0.0860526	EYTAAVEAK	491.249	980.482	2	56	8.23183e+06
IPI00027252		Prohibitin-2	33276	-0.293176	0.816104	0.0436876	0.721992	0.0442119	IVQAEGEAEAAK	612.321	1222.63	2	86	1.33797e+07
IPI00027252		Prohibitin-2	33276	-0.293176	0.816104	0.0436876	0.8266	0	KISSPTGSK	452.759	903.503	2	34	2.5391e+06
IPI00027252		Prohibitin-2	33276	-0.293176	0.816104	0.0436876	0.838397	0	KISSPTGSKDLQMVNISLR	692.049	2073.13	3	30	568125
IPI00027252		Prohibitin-2	33276	-0.293176	0.816104	0.0436876	0.804768	0	MLGEALSK	848.455	847.447	1	24	908605
IPI00027252		Prohibitin-2	33276	-0.293176	0.816104	0.0436876	0.802082	0	MLGEALSKNPGYIK	760.911	1519.81	2	47	762360
IPI00027252		Prohibitin-2	33276	-0.293176	0.816104	0.0436876	0.855677	0	QKIVQAEGEAEAAK	736.391	1470.77	2	37	3.00521e+06
IPI00027252		Prohibitin-2	33276	-0.293176	0.816104	0.0436876	0.795647	0	VLPSIVNEVLK	609.881	1217.75	2	42	8.13841e+06
IPI00022793	HADHB	Trifunctional enzyme beta subunit, mitochondrial	51648	-0.288636	0.818676	0.100205	0.883418	0	ALAMGYKPK	489.776	977.537	2	38	986124
IPI00022793		Trifunctional enzyme beta subunit, mitochondrial	51648	-0.288636	0.818676	0.100205	0.768536	0	DFMYVSQDPKDQLLLGPTYATPK	876.44	2626.3	3	35	2.08471e+06
IPI00022793		Trifunctional enzyme beta subunit, mitochondrial	51648	-0.288636	0.818676	0.100205	0.956434	0	KLMLDLNK	487.789	973.564	2	30	1.32661e+06
IPI00022793		Trifunctional enzyme beta subunit, mitochondrial	51648	-0.288636	0.818676	0.100205	0.846707	0.108272	LSLISK	668.443	667.435	1	24	2.70748e+06
IPI00022793		Trifunctional enzyme beta subunit, mitochondrial	51648	-0.288636	0.818676	0.100205	0.807004	0	TLAKPNIR	460.792	919.57	2	22	2.22242e+06
IPI00022793		Trifunctional enzyme beta subunit, mitochondrial	51648	-0.288636	0.818676	0.100205	0.686148	0	TPFLLSGTSYK	607.327	1212.64	2	59	2.17262e+06
IPI00022793		Trifunctional enzyme beta subunit, mitochondrial	51648	-0.288636	0.818676	0.100205	0.913416	0	TPFLLSGTSYKDLMPHDLAR	762.727	2285.16	3	66	1.63931e+06
IPI00022793		Trifunctional enzyme beta subunit, mitochondrial	51648	-0.288636	0.818676	0.100205	0.687743	0	VGLPPLEK	430.77	859.526	2	25	1.47401e+06
IPI00291467	SLC25A6	ADP/ATP translocase 3	32942	-0.284386	0.821091	0.0631986	0.852536	0	AAYFGVYDTAK	607.302	1212.59	2	51	3.77658e+06
IPI00291467		ADP/ATP translocase 3	32942	-0.284386	0.821091	0.0631986	0.842964	0	DEGGKAFFK	507.765	1013.51	2	36	2.79289e+06
IPI00291467		ADP/ATP translocase 3	32942	-0.284386	0.821091	0.0631986	0.795431	0	DFLAGGIAAAISK	617.346	1232.68	2	95	406448
IPI00291467		ADP/ATP translocase 3	32942	-0.284386	0.821091	0.0631986	0.888162	0	GLGDCLVK	431.228	860.442	2	26	1.10946e+07
IPI00291467		ADP/ATP translocase 3	32942	-0.284386	0.821091	0.0631986	0.883855	0	GMGGAFVLVLYDELKK	591.326	1770.96	3	45	1.09416e+06
IPI00291467		ADP/ATP translocase 3	32942	-0.284386	0.821091	0.0631986	0.794239	0.0330728	IPKEQGVLSFWR	734.414	1466.81	2	63	5.23258e+06
IPI00291467		ADP/ATP translocase 3	32942	-0.284386	0.821091	0.0631986	0.72745	0.0420472	LAADVGK	681.403	680.396	1	33	3.56359e+07
IPI00291467		ADP/ATP translocase 3	32942	-0.284386	0.821091	0.0631986	0.844539	0.0824815	LLLQVQHASK	572.851	1143.69	2	48	2.88333e+07
IPI00291467		ADP/ATP translocase 3	32942	-0.284386	0.821091	0.0631986	0.728801	0	QIFLGGVDKHTQFWR	611.325	1830.95	3	37	1.05462e+06
IPI00291467		ADP/ATP translocase 3	32942	-0.284386	0.821091	0.0631986	0.79073	0	TEQAISFAK	518.769	1035.52	2	63	5.56468e+06
IPI00291467		ADP/ATP translocase 3	32942	-0.284386	0.821091	0.0631986	0.901846	0.185891	TEQAISFAKDFLAGGIAAAISK	751.072	2250.19	3	67	149057
IPI00291467		ADP/ATP translocase 3	32942	-0.284386	0.821091	0.0631986	0.831341	0	TRLAADVGK	469.779	937.543	2	35	1.56634e+07
IPI00291467		ADP/ATP translocase 3	32942	-0.284386	0.821091	0.0631986	0.72875	0.185836	VKLLLQVQHASK	682.425	1362.83	2	49	2.25114e+06
IPI00291467		ADP/ATP translocase 3	32942	-0.284386	0.821091	0.0631986	0.786896	0	YFPTQALNFAFK	723.874	1445.73	2	61	3.89885e+06
IPI00291467		ADP/ATP translocase 3	32942	-0.284386	0.821091	0.0631986	0.918826	0	YFPTQALNFAFKDK	845.437	1688.86	2	81	1.07536e+06
IPI00022891	SLC25A4	ADP/ATP translocase 1	33140	-0.283186	0.821774	0.0692779	0.852536	0	AAYFGVYDTAK	607.302	1212.59	2	51	3.77658e+06
IPI00022891		ADP/ATP translocase 1	33140	-0.283186	0.821774	0.0692779	0.883855	0	GMGGAFVLVLYDEIKK	591.326	1770.96	3	45	1.09416e+06
IPI00022891		ADP/ATP translocase 1	33140	-0.283186	0.821774	0.0692779	0.72745	0.0420472	LAADVGK	681.403	680.396	1	33	3.56359e+07
IPI00022891		ADP/ATP translocase 1	33140	-0.283186	0.821774	0.0692779	0.844539	0.0824815	LLLQVQHASK	572.851	1143.69	2	48	2.88333e+07
IPI00022891		ADP/ATP translocase 1	33140	-0.283186	0.821774	0.0692779	0.831341	0	TRLAADVGK	469.779	937.543	2	35	1.56634e+07
IPI00022891		ADP/ATP translocase 1	33140	-0.283186	0.821774	0.0692779	0.72875	0.185836	VKLLLQVQHASK	682.425	1362.83	2	49	2.25114e+06
IPI00022891		ADP/ATP translocase 1	33140	-0.283186	0.821774	0.0692779	0.786896	0	YFPTQALNFAFK	723.874	1445.73	2	61	3.89885e+06
IPI00022891		ADP/ATP translocase 1	33140	-0.283186	0.821774	0.0692779	0.918826	0	YFPTQALNFAFKDK	845.437	1688.86	2	81	1.07536e+06
IPI00384456	MSH6	Isoform GTBP-N of DNA mismatch repair protein MSH6	154514	-0.280611	0.823242	0.0349348	0.847945	0.0371452	IIDFLSALEGFK	676.876	1351.74	2	66	1.07754e+06
IPI00384456		Isoform GTBP-N of DNA mismatch repair protein MSH6	154514	-0.280611	0.823242	0.0349348	0.798539	0.096526	IIGIMEEVADGFK	711.372	1420.73	2	64	550676
IPI00030154	PSME1	Proteasome activator complex subunit 1	28876	-0.278902	0.824218	0.0763342	0.769546	0.184422	IEDGNNFGVAVQEK	764.38	1526.74	2	78	1.5181e+06
IPI00030154		Proteasome activator complex subunit 1	28876	-0.278902	0.824218	0.0763342	0.820563	0.0235246	ISELDAFLKEPALNEANLSNLK	810.435	2428.28	3	80	349029
IPI00030154		Proteasome activator complex subunit 1	28876	-0.278902	0.824218	0.0763342	0.873389	0.140193	KISELDAFLKEPALNEANLSNLK	853.135	2556.38	3	59	788191
IPI00030154		Proteasome activator complex subunit 1	28876	-0.278902	0.824218	0.0763342	0.941957	0	LEGFHTQISK	580.309	1158.6	2	37	915386
IPI00030154		Proteasome activator complex subunit 1	28876	-0.278902	0.824218	0.0763342	0.814404	0.130633	NAYAVLYDIILK	702.404	1402.79	2	71	2.28824e+06
IPI00030154		Proteasome activator complex subunit 1	28876	-0.278902	0.824218	0.0763342	0.725448	0.0550005	TENLLGSYFPK	638.837	1275.66	2	53	1.0933e+06
IPI00029744	SSBP1	Single-stranded DNA-binding protein, mitochondrial precursor	17249	-0.278355	0.824531	0.126728	0.954815	0	QATTIIADNIIFLSDQTK	996.535	1991.05	2	70	244673
IPI00029744		Single-stranded DNA-binding protein, mitochondrial precursor	17249	-0.278355	0.824531	0.126728	0.872935	0.139872	QATTIIADNIIFLSDQTKEKE	793.421	2377.24	3	25	1.82667e+06
IPI00029744		Single-stranded DNA-binding protein, mitochondrial precursor	17249	-0.278355	0.824531	0.126728	0.81549	0.201075	QVEGKNPVTIFSLATNEMWR	779.395	2335.16	3	61	697036
IPI00029744		Single-stranded DNA-binding protein, mitochondrial precursor	17249	-0.278355	0.824531	0.126728	0.654882	0.159843	SGDSEVYQLGDVSQK	806.379	1610.74	2	84	1.82003e+06
IPI00005198	ILF2	Interleukin enhancer-binding factor 2	43263	-0.275085	0.826402	0.172521	0.704411	0	ILPTLEAVAALGNK	709.428	1416.84	2	89	2.1233e+06
IPI00005198		Interleukin enhancer-binding factor 2	43263	-0.275085	0.826402	0.172521	0.948392	0	NQDLAPNSAEQASILSLVTK	1050.05	2098.09	2	84	886762
IPI00032140	SERPINH1	Collagen-binding protein 2 precursor	46525	-0.274475	0.826751	0.0909779	0.891211	0	DQAVENILVSPVVVASSLGLVSLGGK	851.15	2550.43	3	75	240177
IPI00032140		Collagen-binding protein 2 precursor	46525	-0.274475	0.826751	0.0909779	0.736014	0.054313	GVVEVTHDLQK	616.839	1231.66	2	43	2.54069e+06
IPI00032140		Collagen-binding protein 2 precursor	46525	-0.274475	0.826751	0.0909779	0.762117	0.0501608	HLAGLGLTEAIDK	673.38	1344.75	2	56	2.02389e+06
IPI00032140		Collagen-binding protein 2 precursor	46525	-0.274475	0.826751	0.0909779	0.917664	0.0837133	SAGLAFSLYQAMAK	729.377	1456.74	2	61	1.91817e+06
IPI00172460	AK2	Isoform 3 of Adenylate kinase isoenzyme 2, mitochondrial	22291	-0.273587	0.82726	0	0.82726	0	AVLLGPPGAGK	490.3	978.586	2	28	714159
IPI00221106	SF3B2	splicing factor 3B subunit 2	100279	-0.272871	0.827671	0	0.827671	0	KPGDLSDELR	565.296	1128.58	2	79	837046
IPI00419258	HMGB1	High mobility group protein B1	24918	-0.269277	0.829735	0.141065	0.678247	0	EKGKFEDMAK	591.795	1181.58	2	44	1.18019e+06
IPI00419258		High mobility group protein B1	24918	-0.269277	0.829735	0.141065	1.02041	0	FKDPNAPK	458.748	915.481	2	29	5960669
IPI00419258		High mobility group protein B1	24918	-0.269277	0.829735	0.141065	0.868319	0	GEHPGLSIGDVAK	644.343	1286.67	2	45	264131
IPI00419258		High mobility group protein B1	24918	-0.269277	0.829735	0.141065	0.759763	0	GKFEDMAK	925.444	924.437	1	30	650876
IPI00419258		High mobility group protein B1	24918	-0.269277	0.829735	0.141065	0.891698	0	HPDASVNFSEFSK	732.84	1463.67	2	47	239157
IPI00419258		High mobility group protein B1	24918	-0.269277	0.829735	0.141065	0.911679	0	IKGEHPGLSIGDVAK	768.942	1535.87	2	43	724461
IPI00419258		High mobility group protein B1	24918	-0.269277	0.829735	0.141065	0.867704	0	IKGEHPGLSIGDVAKK	824.972	1647.93	2	42	115279
IPI00419258		High mobility group protein B1	24918	-0.269277	0.829735	0.141065	0.84764	0	KGVVKAEK	429.774	857.534	2	35	1.16528e+06
IPI00419258		High mobility group protein B1	24918	-0.269277	0.829735	0.141065	0.647493	0.0831551	KHPDASVNFSEFSK	796.889	1591.76	2	54	1.1597e+06
IPI00419258		High mobility group protein B1	24918	-0.269277	0.829735	0.141065	0.865579	0	KHPDASVNFSEFSKK	574.294	1719.86	3	46	1.03377e+06
IPI00419258		High mobility group protein B1	24918	-0.269277	0.829735	0.141065	0.840942	0	KLGEMWNNTAADDKQPYEK	746.688	2237.04	3	54	290423
IPI00419258		High mobility group protein B1	24918	-0.269277	0.829735	0.141065	0.739282	0	LKEKYEK	469.271	936.528	2	31	5.91045e+06
IPI00419258		High mobility group protein B1	24918	-0.269277	0.829735	0.141065	1.0774	0	MSSYAFFVQTCREEHK	673.973	2018.9	3	36	604139
IPI00419258		High mobility group protein B1	24918	-0.269277	0.829735	0.141065	0.796502	0.384511	MSSYAFFVQTCREEHKK	722.015	2163.02	3	23	1.7534e+06
IPI00419258		High mobility group protein B1	24918	-0.269277	0.829735	0.141065	0.576573	0.0766822	RPPSAFFLFCSEYRPK	670.678	2009.01	3	60	5.8172e+06
IPI00419258		High mobility group protein B1	24918	-0.269277	0.829735	0.141065	1.04445	0	TYIPPKGETK	567.313	1132.61	2	36	4.71871e+06
IPI00419258		High mobility group protein B1	24918	-0.269277	0.829735	0.141065	0.671812	0	YEKDIAAYR	568.795	1135.58	2	47	1.11779e+06
IPI00646304	PPIB	peptidylprolyl isomerase B precursor	23785	-0.268039	0.830447	0.0867509	0.681324	0	DKPLKDVIIADCGK	786.426	1570.84	2	67	266236
IPI00646304		peptidylprolyl isomerase B precursor	23785	-0.268039	0.830447	0.0867509	0.844115	0.1164	DTNGSQFFITTVK	733.374	1464.73	2	67	2.09131e+07
IPI00646304		peptidylprolyl isomerase B precursor	23785	-0.268039	0.830447	0.0867509	0.788756	0.169719	HVVFGK	686.398	685.391	1	30	9.79569e+06
IPI00646304		peptidylprolyl isomerase B precursor	23785	-0.268039	0.830447	0.0867509	0.868336	0.125098	HYGPGWVSMANAGK	737.849	1473.68	2	57	3.0489e+06
IPI00646304		peptidylprolyl isomerase B precursor	23785	-0.268039	0.830447	0.0867509	1.04332	0.162291	IEVEKPFAIAK	630.88	1259.75	2	33	735178
IPI00646304		peptidylprolyl isomerase B precursor	23785	-0.268039	0.830447	0.0867509	0.865507	0.276247	IEVEKPFAIAKE	687.388	1372.76	2	42	1.12572e+07
IPI00646304		peptidylprolyl isomerase B precursor	23785	-0.268039	0.830447	0.0867509	0.79761	0	IGDEDVGRVIFGLFGK	865.471	1728.93	2	25	326940
IPI00646304		peptidylprolyl isomerase B precursor	23785	-0.268039	0.830447	0.0867509	0.908616	0.0715053	KVESTKTDSR	575.806	1149.6	2	50	2.50254e+06
IPI00646304		peptidylprolyl isomerase B precursor	23785	-0.268039	0.830447	0.0867509	0.721042	0.0905146	SIYGERFPDENFK	801.383	1600.75	2	53	3.38384e+06
IPI00646304		peptidylprolyl isomerase B precursor	23785	-0.268039	0.830447	0.0867509	0.69346	0	SIYGERFPDENFKLK	921.974	1841.93	2	42	234454
IPI00646304		peptidylprolyl isomerase B precursor	23785	-0.268039	0.830447	0.0867509	0.83185	0.029943	TAWLDGK	790.411	789.403	1	34	4.32123e+06
IPI00646304		peptidylprolyl isomerase B precursor	23785	-0.268039	0.830447	0.0867509	0.748164	0	TAWLDGKHVVFGK	737.414	1472.81	2	61	765130
IPI00646304		peptidylprolyl isomerase B precursor	23785	-0.268039	0.830447	0.0867509	0.810003	0.155448	TVDNFVALATGEK	686.864	1371.71	2	98	9.70309e+07
IPI00646304		peptidylprolyl isomerase B precursor	23785	-0.268039	0.830447	0.0867509	0.855647	0.137713	TVDNFVALATGEKGFGYK	967.007	1932	2	72	676728
IPI00646304		peptidylprolyl isomerase B precursor	23785	-0.268039	0.830447	0.0867509	0.915196	0	VIFGLFGK	444.776	887.537	2	37	4.45128e+07
IPI00646304		peptidylprolyl isomerase B precursor	23785	-0.268039	0.830447	0.0867509	0.869877	0	VIKDFMIQGGDFTR	821.916	1641.82	2	84	912145
IPI00646304		peptidylprolyl isomerase B precursor	23785	-0.268039	0.830447	0.0867509	0.839852	0.107515	VIKDFMIQGGDFTRGDGTGGK	733.7	2198.08	3	41	1.57444e+06
IPI00646304		peptidylprolyl isomerase B precursor	23785	-0.268039	0.830447	0.0867509	0.865374	0.163096	VLEGMEVVRK	580.329	1158.64	2	24	526601
IPI00178667	TOP2A	183 kDa protein	184260	-0.267479	0.83077	0.627165	1.27424	0	ELIK	510.337	509.33	1	22	519106
IPI00178667		183 kDa protein	184260	-0.267479	0.83077	0.627165	0.387297	0	FLEEFITPIVK	668.382	1334.75	2	44	396246
IPI00220740	NPM1	Isoform 2 of Nucleophosmin	29617	-0.267356	0.830841	0.664641	0.0636046	0	GPSSVEDIK	466.24	930.465	2	50	457427
IPI00220740		Isoform 2 of Nucleophosmin	29617	-0.267356	0.830841	0.664641	1.23054	0	GPSSVEDIKAK	565.807	1129.6	2	74	1.91881e+06
IPI00220740		Isoform 2 of Nucleophosmin	29617	-0.267356	0.830841	0.664641	1.19838	0	MTDQEAIQDLWQWRK	652.656	1954.95	3	40	270754
IPI00023860	NAP1L1	Nucleosome assembly protein 1-like 1	45631	-0.266176	0.831521	0.378361	0.563979	0	GIPEFWLTVFK	668.869	1335.72	2	52	211123
IPI00023860		Nucleosome assembly protein 1-like 1	45631	-0.266176	0.831521	0.378361	1.09906	0	NVDLLSDMVQEHDEPILK	699.017	2094.03	3	45	1.12873e+06
IPI00171903	HNRNPM	heterogeneous nuclear ribonucleoprotein M isoform a	77749	-0.264632	0.832411	0	0.832411	0	AFITNIPFDVK	636.858	1271.7	2	33	641294
IPI00216587	RPS8	40S ribosomal protein S8	24344	-0.263973	0.832791	0.399837	1.11552	0.162694	ISSLLEEQFQQGK	753.895	1505.78	2	67	5.19639e+06
IPI00216587		40S ribosomal protein S8	24344	-0.263973	0.832791	0.399837	0.550064	0	LTPEEEEILNK	657.844	1313.67	2	41	711858
IPI00658109	CKMT1A	creatine kinase, mitochondrial 1A precursor	47406	-0.262456	0.833668	0	0.833668	0	VVVDALSGLKGDLAGR	785.452	1568.89	2	72	604702
IPI00009923	P4HA1	Isoform 1 of Prolyl 4-hydroxylase alpha-1 subunit precursor	61296	-0.260563	0.834762	0.0605337	0.877566	0.0933172	FILAPAKQEDEWDKPR	648.338	1941.99	3	31	531652
IPI00009923		Isoform 1 of Prolyl 4-hydroxylase alpha-1 subunit precursor	61296	-0.260563	0.834762	0.0605337	0.791958	0	LQDTYNLDTDTISK	813.896	1625.78	2	52	412723
IPI00166079	VKORC1L1	Vitamin K epoxide reductase complex subunit 1-like protein 1	20108	-0.259886	0.835154	0	0.835154	0.0718305	GFGLLGSIFGK	548.313	1094.61	2	42	891862
IPI00029485	DCTN1	Isoform p150 of Dynactin-1	142348	-0.259541	0.835353	0	0.835353	0	DLEEKLETLR	623.338	1244.66	2	36	750389
IPI00013847	UQCRC1	Ubiquinol-cytochrome-c reductase complex core protein I, mitochondrial precursor	53297	-0.256694	0.837004	0.0707461	0.934505	0	ADLTEYLSTHYK	724.86	1447.71	2	63	5.05733e+06
IPI00013847		Ubiquinol-cytochrome-c reductase complex core protein I, mitochondrial precursor	53297	-0.256694	0.837004	0.0707461	0.732637	0	AVELLGDIVQNCSLEDSQIEKER	882.442	2644.31	3	77	2.32009e+06
IPI00013847		Ubiquinol-cytochrome-c reductase complex core protein I, mitochondrial precursor	53297	-0.256694	0.837004	0.0707461	0.878118	0	EHTAYYIK	512.758	1023.5	2	24	1.61374e+06
IPI00013847		Ubiquinol-cytochrome-c reductase complex core protein I, mitochondrial precursor	53297	-0.256694	0.837004	0.0707461	0.864004	0	FETEKNNGAGYFLEHLAFK	739.033	2214.08	3	43	762377
IPI00013847		Ubiquinol-cytochrome-c reductase complex core protein I, mitochondrial precursor	53297	-0.256694	0.837004	0.0707461	0.819244	0	MVLAAAGGVEHQQLLDLAQK	698.045	2091.11	3	71	1.13729e+06
IPI00013847		Ubiquinol-cytochrome-c reductase complex core protein I, mitochondrial precursor	53297	-0.256694	0.837004	0.0707461	0.793515	0.166235	NNGAGYFLEHLAFK	790.896	1579.78	2	73	2.7762e+06
IPI00002520	SHMT2	Serine hydroxymethyltransferase, mitochondrial precursor	56414	-0.256631	0.83704	0.0337728	0.822981	0	AALEALGSCLNNK	684.855	1367.7	2	79	867376
IPI00002520		Serine hydroxymethyltransferase, mitochondrial precursor	56414	-0.256631	0.83704	0.0337728	0.796626	0	GYSLVSGGTDNHLVLVDLRPK	747.407	2239.2	3	38	2.65527e+06
IPI00002520		Serine hydroxymethyltransferase, mitochondrial precursor	56414	-0.256631	0.83704	0.0337728	0.856952	0	ISATSIFFESMPYK	810.904	1619.79	2	80	1.27706e+06
IPI00002520		Serine hydroxymethyltransferase, mitochondrial precursor	56414	-0.256631	0.83704	0.0337728	0.8716	0	VLELVSITANK	597.863	1193.71	2	88	2.20314e+06
IPI00015972	COX6C	Cytochrome c oxidase polypeptide VIc precursor	8776	-0.255166	0.837891	0.0866697	0.899175	0	AGIFQSVK	425.245	848.475	2	54	3.46264e+06
IPI00015972		Cytochrome c oxidase polypeptide VIc precursor	8776	-0.255166	0.837891	0.0866697	0.776606	0	MAPEVLPKPR	569.326	1136.64	2	40	591890
IPI00001541	TIMM9	Mitochondrial import inner membrane translocase subunit Tim9	10599	-0.249431	0.841228	0	0.841228	0.0825527	LTETCFLDCVKDFTTR	669.316	2004.93	3	48	473005
IPI00022143	FAM62A	Isoform 1 of Protein FAM62A	123293	-0.246536	0.842918	0.0401298	0.848561	0.0219763	IHVLEAQDLIAK	675.392	1348.77	2	50	1.78201e+06
IPI00022143		Isoform 1 of Protein FAM62A	123293	-0.246536	0.842918	0.0401298	0.879927	0.12971	LTPRPTAAELEEVLQVNSLIQTQK	893.495	2677.46	3	70	386388
IPI00022143		Isoform 1 of Protein FAM62A	123293	-0.246536	0.842918	0.0401298	0.800265	0	VELGEKPLR	524.815	1047.62	2	26	628862
IPI00019380	NCBP1	Nuclear cap-binding protein subunit 1	92864	-0.244376	0.844181	0	0.844181	0.124105	ATNDEIFSILK	625.836	1249.66	2	57	1.26855e+06
IPI00032473	PPIL3	Isoform 2 of Peptidyl-prolyl cis-trans isomerase-like 3	18843	-0.243624	0.844621	0	0.844621	0	VIDGLETLDELEKLPVNEK	718.722	2153.15	3	43	261661
IPI00026260	NME2	Nucleoside diphosphate kinase B	17401	-0.240113	0.846679	0.15011	0.815787	0	GLVGEIIK	414.763	827.512	2	27	1.07216e+06
IPI00026260		Nucleoside diphosphate kinase B	17401	-0.240113	0.846679	0.15011	0.983911	0	GLVGEIIKR	492.813	983.612	2	40	776196
IPI00026260		Nucleoside diphosphate kinase B	17401	-0.240113	0.846679	0.15011	0.77677	0.133651	NIIHGSDSVK	539.293	1076.57	2	28	2.84679e+06
IPI00026260		Nucleoside diphosphate kinase B	17401	-0.240113	0.846679	0.15011	1.00846	0.195382	TFIAIKPDGVQR	672.885	1343.76	2	33	6.56941e+06
IPI00026260		Nucleoside diphosphate kinase B	17401	-0.240113	0.846679	0.15011	0.648471	0	VMLGETNPADSKPGTIR	595.978	1784.91	3	22	617018
IPI00017726	HSD17B10	hydroxyacyl-Coenzyme A dehydrogenase, type II isoform 1	27134	-0.239662	0.846944	0	0.846944	0	LVGQGASAVLLDLPNSGGEAQAK	1098.09	2194.16	2	83	719988
IPI00028055	TMED10	Transmembrane emp24 domain-containing protein 10 precursor	25131	-0.236393	0.848865	0.0766067	0.802674	0.0806241	IPDQLVILDMK	654.87	1307.73	2	42	2.50484e+06
IPI00028055		Transmembrane emp24 domain-containing protein 10 precursor	25131	-0.236393	0.848865	0.0766067	0.868131	0.331795	IPDQLVILDMKHGVEAK	641.353	1921.04	3	23	140450
IPI00028055		Transmembrane emp24 domain-containing protein 10 precursor	25131	-0.236393	0.848865	0.0766067	0.870793	0	ITDSAGHILYSK	652.845	1303.68	2	86	1.98377e+06
IPI00028055		Transmembrane emp24 domain-containing protein 10 precursor	25131	-0.236393	0.848865	0.0766067	0.760126	0.191278	ITDSAGHILYSKEDATK	616.984	1847.93	3	40	1.11551e+06
IPI00028055		Transmembrane emp24 domain-containing protein 10 precursor	25131	-0.236393	0.848865	0.0766067	0.765945	0	LKPLEVELR	368.901	1103.68	3	47	4.18443e+06
IPI00028055		Transmembrane emp24 domain-containing protein 10 precursor	25131	-0.236393	0.848865	0.0766067	0.9066	0.148109	NYEEIAKVEK	611.819	1221.62	2	33	2.3382e+06
IPI00028055		Transmembrane emp24 domain-containing protein 10 precursor	25131	-0.236393	0.848865	0.0766067	0.967787	0	RLEDLSESIVNDFAYMK	1015.5	2028.98	2	100	594772
IPI00027107	TUFM	Tu translation elongation factor, mitochondrial	50185	-0.236193	0.848983	0.0642554	0.905298	0	DLEKPFLLPVEAVYSVPGR	1065.09	2128.16	2	50	635168
IPI00027107		Tu translation elongation factor, mitochondrial	50185	-0.236193	0.848983	0.0642554	0.771373	0	ILAEGGGAK	815.464	814.456	1	25	1.49954e+06
IPI00027107		Tu translation elongation factor, mitochondrial	50185	-0.236193	0.848983	0.0642554	0.85717	0	KGDECELLGHSK	686.83	1371.64	2	45	681055
IPI00027107		Tu translation elongation factor, mitochondrial	50185	-0.236193	0.848983	0.0642554	0.919685	0	TIGTGLVTNTLAMTEEEKNIK	755.068	2262.18	3	24	1.99635e+06
IPI00027107		Tu translation elongation factor, mitochondrial	50185	-0.236193	0.848983	0.0642554	0.86879	0	TTLTAAITK	460.276	918.538	2	27	3.46437e+06
IPI00027107		Tu translation elongation factor, mitochondrial	50185	-0.236193	0.848983	0.0642554	0.771581	0.138346	TVVTGIEMFHK	631.334	1260.65	2	59	2.36254e+06
IPI00027851	HEXA	Beta-hexosaminidase alpha chain precursor	61106	-0.234934	0.849724	0.11345	0.769502	0	GLETFSQLVWK	654.354	1306.69	2	47	1.26651e+06
IPI00027851		Beta-hexosaminidase alpha chain precursor	61106	-0.234934	0.849724	0.11345	0.929945	0	ISYGPDWKDFYVVEPLAFEGTPEQK	972.477	2914.41	3	53	697342
IPI00021428	ACTA1	Actin, alpha skeletal muscle	42366	-0.233813	0.850384	0.081711	0.753174	0	DLTDYLMK	499.747	997.479	2	39	1.05396e+06
IPI00021428		Actin, alpha skeletal muscle	42366	-0.233813	0.850384	0.081711	0.830253	0.0920367	DSYVGDEAQSK	599.764	1197.51	2	59	1.06341e+07
IPI00021428		Actin, alpha skeletal muscle	42366	-0.233813	0.850384	0.081711	0.779688	0.0674015	DSYVGDEAQSKR	677.816	1353.62	2	64	2.91761e+07
IPI00021428		Actin, alpha skeletal muscle	42366	-0.233813	0.850384	0.081711	0.929784	0	EITALAPSTMK	581.313	1160.61	2	49	1.26562e+07
IPI00021428		Actin, alpha skeletal muscle	42366	-0.233813	0.850384	0.081711	0.856768	0.125999	HQGVMVGMGQK	590.296	1178.58	2	79	4.59004e+07
IPI00021428		Actin, alpha skeletal muscle	42366	-0.233813	0.850384	0.081711	0.895913	0	IIAPPERK	462.287	922.56	2	51	5.90878e+06
IPI00021428		Actin, alpha skeletal muscle	42366	-0.233813	0.850384	0.081711	0.821311	0	IKIIAPPER	522.836	1043.66	2	32	6.35983e+06
IPI00021428		Actin, alpha skeletal muscle	42366	-0.233813	0.850384	0.081711	1.02588	0	IKIIAPPERK	394.263	1179.77	3	39	7.02175e+06
IPI00021428		Actin, alpha skeletal muscle	42366	-0.233813	0.850384	0.081711	0.855957	0.0647092	LDLAGRDLTDYLMK	824.429	1646.84	2	31	6.34091e+06
IPI00021428		Actin, alpha skeletal muscle	42366	-0.233813	0.850384	0.081711	0.742407	0	MQKEITALAPSTMK	782.908	1563.8	2	72	375896
IPI00021428		Actin, alpha skeletal muscle	42366	-0.233813	0.850384	0.081711	0.863093	0.0712708	YPIEHGIITNWDDMEK	654.309	1959.91	3	36	2.86007e+07
IPI00024662	CBX5	Chromobox protein homolog 5	22382	-0.228192	0.853704	0	0.853704	0	WKDTDEADLVLAK	752.389	1502.76	2	54	856562
IPI00003925	PDHB	Isoform 1 of Pyruvate dehydrogenase E1 component subunit beta, mitochondrial precursor	39536	-0.227001	0.854409	0.115589	0.936143	0.160024	ILEDNSIPQVK	628.348	1254.68	2	43	1.20149e+06
IPI00003925		Isoform 1 of Pyruvate dehydrogenase E1 component subunit beta, mitochondrial precursor	39536	-0.227001	0.854409	0.115589	0.772675	0	VFLLGEEVAQYDGAYK	901.455	1800.9	2	84	429825
IPI00018350	MCM5	DNA replication licensing factor MCM5	83031	-0.226965	0.85443	0	0.85443	0.182869	LAALPNVYEVISK	708.909	1415.8	2	32	1.14012e+06
IPI00022744	CSE1L	Isoform 1 of Exportin-2	111145	-0.226107	0.854939	0.210002	0.881695	0.239814	ALTLPGSSENEYIMK	826.914	1651.81	2	79	930901
IPI00022744		Isoform 1 of Exportin-2	111145	-0.226107	0.854939	0.210002	0.936674	0	ANIVHLMLSSPEQIQK	904.49	1806.96	2	71	716062
IPI00022744		Isoform 1 of Exportin-2	111145	-0.226107	0.854939	0.210002	0.863196	0.167638	GSNTIASAAADKIPGLLGVFQK	720.067	2157.18	3	58	1.82279e+06
IPI00022744		Isoform 1 of Exportin-2	111145	-0.226107	0.854939	0.210002	0.781873	0.161499	HKDAAIYLVTSLASK	808.956	1615.9	2	74	981028
IPI00022744		Isoform 1 of Exportin-2	111145	-0.226107	0.854939	0.210002	0.851644	0	IHLAQSLHK	527.816	1053.62	2	33	2.16433e+06
IPI00022744		Isoform 1 of Exportin-2	111145	-0.226107	0.854939	0.210002	0.289043	0.00967159	IIIPEIQK	477.305	952.596	2	32	3.82185e+08
IPI00022744		Isoform 1 of Exportin-2	111145	-0.226107	0.854939	0.210002	1.33737	0	LIASK	531.35	530.343	1	29	2.44906e+06
IPI00022744		Isoform 1 of Exportin-2	111145	-0.226107	0.854939	0.210002	0.817194	0	LLQTDDEEEAGLLELLK	965.006	1928	2	104	654484
IPI00022744		Isoform 1 of Exportin-2	111145	-0.226107	0.854939	0.210002	0.833396	0	MELSDANLQTLTEYLKK	1028.02	2054.02	2	82	109647
IPI00022744		Isoform 1 of Exportin-2	111145	-0.226107	0.854939	0.210002	0.918235	0.0397332	NLFEDQNTLTSICEK	910.433	1818.85	2	86	3.34181e+06
IPI00022744		Isoform 1 of Exportin-2	111145	-0.226107	0.854939	0.210002	0.980476	0	NYIKR	347.206	692.397	2	29	273037
IPI00022744		Isoform 1 of Exportin-2	111145	-0.226107	0.854939	0.210002	0.693938	0	SANVNEFPVLK	609.33	1216.64	2	33	972332
IPI00022744		Isoform 1 of Exportin-2	111145	-0.226107	0.854939	0.210002	0.909814	0.140623	SQICDNAALYAQK	741.36	1480.7	2	37	333991
IPI00022744		Isoform 1 of Exportin-2	111145	-0.226107	0.854939	0.210002	0.885166	0	TAHSLFKR	484.282	966.55	2	39	1.4155e+06
IPI00022744		Isoform 1 of Exportin-2	111145	-0.226107	0.854939	0.210002	0.844368	0	YGALALQEIFDGIQPK	881.974	1761.93	2	73	1.21188e+06
IPI00220416	UQCRB	Ubiquinol-cytochrome c reductase complex 14 kDa protein	13391	-0.225766	0.855141	0.0119755	0.846673	0.152243	LGLMRDDTIYEDEDVKEAIR	794.392	2380.16	3	65	1.2101e+06
IPI00220416		Ubiquinol-cytochrome c reductase complex 14 kDa protein	13391	-0.225766	0.855141	0.0119755	0.863609	0.0859298	WYYNAAGFNK	621.296	1240.58	2	34	2.62872e+06
IPI00008986	SLC7A5	Large neutral amino acids transporter small subunit 1	55659	-0.22518	0.855488	0.0541537	0.893781	0	ALAAPAAEEKEEAR	728.376	1454.74	2	74	1.50968e+06
IPI00008986		Large neutral amino acids transporter small subunit 1	55659	-0.22518	0.855488	0.0541537	0.817196	0	ALAAPAAEEKEEAREK	856.945	1711.87	2	78	423607
IPI00552036	ATP6	ATP synthase F0 subunit 6	24741	-0.224934	0.855634	0	0.855634	0	LITTQQWLIK	626.382	1250.75	2	42	509183
IPI00008200	YEATS2	Isoform 1 of YEATS domain-containing protein 2	151601	-0.223635	0.856405	0	0.856405	0.101749	IETIIK	716.456	715.449	1	25	1.89042e+07
IPI00045946	YME1L1	Isoform 1 of ATP-dependent metalloprotease YME1L1	86686	-0.222647	0.856992	0	0.856992	0.181907	GTVGFSGAELENLVNQAALK	1013.54	2025.06	2	93	497050
IPI00514127	HDGF	Hepatoma-derived growth factor	28304	-0.222056	0.857343	0.307454	0.621172	0.0518939	DLFPYEESKEK	692.836	1383.66	2	24	1.08905e+06
IPI00514127		Hepatoma-derived growth factor	28304	-0.222056	0.857343	0.307454	1.30016	0	FLLSK	615.395	614.388	1	22	1.11287e+06
IPI00514127		Hepatoma-derived growth factor	28304	-0.222056	0.857343	0.307454	0.682006	0.0231998	GFSEGLWEIENNPTVK	910.447	1818.88	2	60	1.08817e+06
IPI00514127		Hepatoma-derived growth factor	28304	-0.222056	0.857343	0.307454	0.826036	0	KGFSEGLWEIENNPTVK	650	1946.98	3	39	1.00093e+06
IPI00025366	CS	Citrate synthase, mitochondrial precursor	51908	-0.221279	0.857804	0.131044	0.84511	0	ALGFPLERPK	564.333	1126.65	2	30	1.51963e+06
IPI00025366		Citrate synthase, mitochondrial precursor	51908	-0.221279	0.857804	0.131044	0.994733	0	HLPNDPMFK	549.773	1097.53	2	21	1.38433e+06
IPI00025366		Citrate synthase, mitochondrial precursor	51908	-0.221279	0.857804	0.131044	0.73357	0.0768451	IVPNVLLEQGK	609.371	1216.73	2	66	1.72614e+07
IPI00296190	C10orf58	hypothetical protein LOC84293	25861	-0.219183	0.859052	0.123178	0.730358	0.042464	AALEYLEDIDLK	696.868	1391.72	2	70	1.41881e+06
IPI00296190		hypothetical protein LOC84293	25861	-0.219183	0.859052	0.123178	0.917564	0	EEAADLSSLK	531.769	1061.52	2	31	570186
IPI00296190		hypothetical protein LOC84293	25861	-0.219183	0.859052	0.123178	1.01802	0	EKEFGDKVNLLSVLEAAK	664.033	1989.08	3	37	514327
IPI00296190		hypothetical protein LOC84293	25861	-0.219183	0.859052	0.123178	0.890463	0	SMLDQLGVPLYAVVK	820.962	1639.91	2	62	680659
IPI00296190		hypothetical protein LOC84293	25861	-0.219183	0.859052	0.123178	0.738852	0	VNLLSVLEAAK	578.851	1155.69	2	54	149626
IPI00412713	SAMM50	Sorting and assembly machinery component 50 homolog	52328	-0.215202	0.861426	0	0.861426	0	ETSYGLSFFKPRPGNFER	711.357	2131.05	3	35	642344
IPI00554811	ARPC4	Actin-related protein 2/3 complex subunit 4	19637	-0.214134	0.862064	0	0.862064	0	IVAEEFLK	474.774	947.534	2	28	2.40683e+06
IPI00026570	COX7A2	Cytochrome c oxidase polypeptide	12950	-0.209836	0.864636	0.292072	0.65811	0.0823628	LFQEDDEIPLYLK	811.919	1621.82	2	82	5.96975e+06
IPI00026570		Cytochrome c oxidase polypeptide	12950	-0.209836	0.864636	0.292072	1.07116	0	QKLFQEDDEIPLYLK	627	1877.98	3	58	127866
IPI00013860	HIBADH	3-hydroxyisobutyrate dehydrogenase, mitochondrial precursor	35705	-0.209625	0.864762	0	0.864762	0.157935	DLGLAQDSATSTK	653.828	1305.64	2	55	966670
IPI00295992	ATAD3A	Isoform 2 of ATPase family AAA domain-containing protein 3A	66291	-0.208467	0.865456	0.165102	0.748712	0	LKEYEAAVEQLKSEQIR	678.702	2033.08	3	55	638006
IPI00295992		Isoform 2 of ATPase family AAA domain-containing protein 3A	66291	-0.208467	0.865456	0.165102	0.982201	0	SWLFGINK	503.772	1005.53	2	35	843819
IPI00009145	MAN1A2	Mannosyl-oligosaccharide 1,2-alpha-mannosidase IB	73186	-0.207472	0.866054	0	0.866054	0.260754	DVYSSTPTHDDVQQSFFLAETLK	876.755	2627.24	3	46	465184
IPI00065486		CDNA FLJ32464 fis, clone SKNMC1000251, highly similar to Homo sapiens MT-ABC transporter (MTABC) mRNA	86201	-0.205433	0.867278	0	0.867278	0	AVDSLLNFETVK	672.369	1342.72	2	76	784613
IPI00334190	STOML2	Stomatin-like protein 2	38624	-0.202917	0.868792	0.0443604	0.90016	0	DVQGTDASLDEELDRVK	945.456	1888.9	2	64	374962
IPI00334190		Stomatin-like protein 2	38624	-0.202917	0.868792	0.0443604	0.837425	0	ESAINVAEGKK	573.312	1144.61	2	58	764362
IPI00031485	MRP63	mitochondrial ribosomal protein 63	12259	-0.200566	0.870209	0	0.870209	0	REAFEAIK	482.267	962.519	2	23	3.2747e+06
IPI00009607	RAP2C	Ras-related protein Rap-2c precurs	20959	-0.200356	0.870336	0.501679	0.515155	0	ALAQEWGCPFMETSAK	917.423	1832.83	2	55	296584
IPI00009607		Ras-related protein Rap-2c precurs	20959	-0.200356	0.870336	0.501679	1.60931	0	VPLILVGNK	480.82	959.625	2	38	820466
IPI00009607		Ras-related protein Rap-2c precurs	20959	-0.200356	0.870336	0.501679	0.610747	0	VPLILVGNKVDLEPEREVMSSEGR	894.808	2681.4	3	49	185165
IPI00009607		Ras-related protein Rap-2c precurs	20959	-0.200356	0.870336	0.501679	0.746134	0	VVVLGSGGVGK	971.587	970.579	1	48	511880
IPI00221091	RPS15A	40S ribosomal protein S15a	14813	-0.200154	0.870458	0.158761	1.03888	0.0998975	FDVQLKDLEK	617.837	1233.66	2	52	2.46834e+06
IPI00221091		40S ribosomal protein S15a	14813	-0.200154	0.870458	0.158761	0.72577	0	FDVQLKDLEKWQNNLLPSR	781.754	2342.24	3	58	458052
IPI00221091		40S ribosomal protein S15a	14813	-0.200154	0.870458	0.158761	0.947821	0	FLTVMMK	435.235	868.455	2	32	2.59491e+06
IPI00221091		40S ribosomal protein S15a	14813	-0.200154	0.870458	0.158761	1.02511	0	MNVLADALK	491.777	981.54	2	51	1.77563e+06
IPI00221091		40S ribosomal protein S15a	14813	-0.200154	0.870458	0.158761	0.826619	0.0599539	QVLIRPCSK	550.816	1099.62	2	30	5.42097e+06
IPI00221091		40S ribosomal protein S15a	14813	-0.200154	0.870458	0.158761	0.658555	0	VRMNVLADALK	615.355	1228.7	2	47	1.961e+06
IPI00060287	C3orf31	Hypothetical protein C3orf31	35999	-0.197572	0.872017	0	0.872017	0.0908587	ALQTLQSSWVTFRK	853.965	1705.92	2	48	213052
IPI00256684	AP2A1	Isoform B of AP-2 complex subunit alpha-1	106387	-0.197379	0.872134	0.117088	0.866672	0	ALLLSTYIK	515.325	1028.64	2	53	1.6253e+06
IPI00256684		Isoform B of AP-2 complex subunit alpha-1	106387	-0.197379	0.872134	0.117088	0.827975	0.0866345	ILVAGDSMDSVK	617.822	1233.63	2	52	484561
IPI00256684		Isoform B of AP-2 complex subunit alpha-1	106387	-0.197379	0.872134	0.117088	0.972996	0.143262	INKELANIR	539.827	1077.64	2	39	783578
IPI00256684		Isoform B of AP-2 complex subunit alpha-1	106387	-0.197379	0.872134	0.117088	0.99034	0.18664	LVECLETVLNK	663.366	1324.72	2	73	1.8144e+06
IPI00256684		Isoform B of AP-2 complex subunit alpha-1	106387	-0.197379	0.872134	0.117088	0.702687	0	THIDTVINALK	612.851	1223.69	2	26	563094
IPI00029046	MLEC	Protein KIAA0152 precursor	32385	-0.197193	0.872246	0.112745	0.951969	0.566238	LSVQGEVSTFTGK	676.857	1351.7	2	38	338118
IPI00029046		Protein KIAA0152 precursor	32385	-0.197193	0.872246	0.112745	0.792524	0.107911	VCALYIMAGTVDDVPK	880.446	1758.88	2	79	1.0741e+06
IPI00006721	OPA1	Dynamin-like 120 kDa protein, mitochondrial precursor	112158	-0.196539	0.872641	0	0.872641	0.063923	AKNEILDEVISLSQVTPK	662.038	1983.09	3	44	422495
IPI00003327	ARL3	ADP-ribosylation factor-like protein 3	20614	-0.196509	0.87266	0	0.87266	0	ILLLGLDNAGK	563.845	1125.68	2	53	791582
IPI00328415	CYB5R3	cytochrome b5 reductase isoform 1	34441	-0.195138	0.87349	0.0318215	0.895991	0	FKLWYTLDR	625.345	1248.68	2	27	634484
IPI00328415		cytochrome b5 reductase isoform 1	34441	-0.195138	0.87349	0.0318215	0.850988	0	STPAITLESPDIKYPLR	634.351	1900.03	3	65	882835
IPI00301271	RPN2	Dolichyl-diphosphooligosaccharide--protein glycosyltransferase 63 kDa subunit precursor	69355	-0.193916	0.874229	0.103191	0.860894	0	ATVLQK	330.208	658.401	2	31	3.34427e+06
IPI00301271		Dolichyl-diphosphooligosaccharide--protein glycosyltransferase 63 kDa subunit precursor	69355	-0.193916	0.874229	0.103191	1.04963	0.13662	ISTEVGITNVDLSTVDKDQSIAPK	844.114	2529.32	3	76	2.48622e+06
IPI00301271		Dolichyl-diphosphooligosaccharide--protein glycosyltransferase 63 kDa subunit precursor	69355	-0.193916	0.874229	0.103191	1.00464	0	KACTYIR	456.242	910.469	2	41	1.18142e+06
IPI00301271		Dolichyl-diphosphooligosaccharide--protein glycosyltransferase 63 kDa subunit precursor	69355	-0.193916	0.874229	0.103191	0.867642	0.0577458	KNFESLSEAFSVASAAAVLSHNR	812.417	2434.23	3	84	2.37231e+06
IPI00301271		Dolichyl-diphosphooligosaccharide--protein glycosyltransferase 63 kDa subunit precursor	69355	-0.193916	0.874229	0.103191	0.81794	0.142277	LQVTNVLSQPLTQATVK	924.537	1847.06	2	115	9.37008e+06
IPI00301271		Dolichyl-diphosphooligosaccharide--protein glycosyltransferase 63 kDa subunit precursor	69355	-0.193916	0.874229	0.103191	0.664587	0	LQVTNVLSQPLTQATVKLEHAK	605.349	2417.36	4	23	886597
IPI00301271		Dolichyl-diphosphooligosaccharide--protein glycosyltransferase 63 kDa subunit precursor	69355	-0.193916	0.874229	0.103191	0.846295	0.0773064	LSKEETVLATVQALQTASHLSQQADLR	979.859	2936.55	3	76	2.77432e+06
IPI00301271		Dolichyl-diphosphooligosaccharide--protein glycosyltransferase 63 kDa subunit precursor	69355	-0.193916	0.874229	0.103191	0.830686	0	MLAQQAVK	448.76	895.505	2	23	1.99988e+06
IPI00301271		Dolichyl-diphosphooligosaccharide--protein glycosyltransferase 63 kDa subunit precursor	69355	-0.193916	0.874229	0.103191	0.973779	0	MLAQQAVKR	526.81	1051.61	2	52	3.61921e+06
IPI00301271		Dolichyl-diphosphooligosaccharide--protein glycosyltransferase 63 kDa subunit precursor	69355	-0.193916	0.874229	0.103191	0.885992	0.0437312	TGQEVVFVAEPDNK	766.884	1531.75	2	69	816515
IPI00301271		Dolichyl-diphosphooligosaccharide--protein glycosyltransferase 63 kDa subunit precursor	69355	-0.193916	0.874229	0.103191	0.905608	0.0765597	TSFTPVGDVFELNFMNVK	1035.01	2068.01	2	66	3.07327e+06
IPI00301271		Dolichyl-diphosphooligosaccharide--protein glycosyltransferase 63 kDa subunit precursor	69355	-0.193916	0.874229	0.103191	0.783059	0.0755673	VTYPAK	678.382	677.374	1	22	1.45046e+06
IPI00017451	SF3A1	Splicing factor 3 subunit 1	88888	-0.193202	0.874662	0.123497	0.984373	0.178919	NIVDKTASFVAR	660.867	1319.72	2	37	950593
IPI00017451		Splicing factor 3 subunit 1	88888	-0.193202	0.874662	0.123497	0.740913	0	QFLTQLMQK	568.811	1135.61	2	48	628172
IPI00017451		Splicing factor 3 subunit 1	88888	-0.193202	0.874662	0.123497	0.8987	0.042743	VQAQVIQETIVPK	726.923	1451.83	2	58	785470
IPI00030363	ACAT1	Acetyl-CoA acetyltransferase, mitochondrial precursor	45456	-0.192209	0.875264	0	0.875264	0	TPIGSFLGSLSLLPATK	851.493	1700.97	2	38	311210
IPI00029012	EIF3A	Eukaryotic translation initiation facto	166867	-0.191992	0.875396	0.18584	0.708978	0	AVEDIHGLFSLSK	708.38	1414.75	2	57	507483
IPI00029012		Eukaryotic translation initiation facto	166867	-0.191992	0.875396	0.18584	1.07399	0.205471	EKEELEQR	530.767	1059.52	2	36	438828
IPI00029012		Eukaryotic translation initiation facto	166867	-0.191992	0.875396	0.18584	0.887496	0.235127	EQPEKEPELQQYVPQLQNNTILR	932.151	2793.43	3	50	584780
IPI00029012		Eukaryotic translation initiation facto	166867	-0.191992	0.875396	0.18584	0.99513	0.0439241	FNVLQYVVPEVK	717.903	1433.79	2	70	268890
IPI00029012		Eukaryotic translation initiation facto	166867	-0.191992	0.875396	0.18584	0.966552	0.0688195	ILQEHEQIK	569.317	1136.62	2	36	1.10721e+06
IPI00029012		Eukaryotic translation initiation facto	166867	-0.191992	0.875396	0.18584	0.698379	0.0958626	LKQFEER	475.259	948.503	2	23	874900
IPI00029012		Eukaryotic translation initiation facto	166867	-0.191992	0.875396	0.18584	0.949952	0.113349	LLDMDGIIVEK	623.341	1244.67	2	60	2.4006e+06
IPI00029012		Eukaryotic translation initiation facto	166867	-0.191992	0.875396	0.18584	1.10178	0	LLLTPWVK	489.317	976.62	2	32	1.40966e+06
IPI00029012		Eukaryotic translation initiation facto	166867	-0.191992	0.875396	0.18584	0.884825	0	NICQQVNIK	558.795	1115.58	2	43	562674
IPI00029012		Eukaryotic translation initiation facto	166867	-0.191992	0.875396	0.18584	0.895309	0	NQLTAMSSVLAK	631.842	1261.67	2	71	705779
IPI00029012		Eukaryotic translation initiation facto	166867	-0.191992	0.875396	0.18584	0.466972	0.115424	QPALDVLYDVMK	700.373	1398.73	2	50	994744
IPI00221354	FUS	Isoform Short of RNA-binding protein FUS	53551	-0.189265	0.877052	0.154284	1.03555	0.0743707	AAIDWFDGKEFSGNPIK	947.97	1893.93	2	77	3.57623e+06
IPI00221354		Isoform Short of RNA-binding protein FUS	53551	-0.189265	0.877052	0.154284	0.888622	0.0701597	GEATVSFDDPPSAK	710.833	1419.65	2	63	1.8244e+06
IPI00221354		Isoform Short of RNA-binding protein FUS	53551	-0.189265	0.877052	0.154284	0.666133	0.153434	LKGEATVSFDDPPSAK	831.423	1660.83	2	73	1.24763e+06
IPI00221354		Isoform Short of RNA-binding protein FUS	53551	-0.189265	0.877052	0.154284	0.917906	0	QIGIIK	671.445	670.438	1	22	1.90589e+06
IPI00412545	NDUFA5	Hypothetical protein DKFZp781K1356	13611	-0.189181	0.877103	0	0.877103	0	ILDVLEEIPK	584.845	1167.68	2	72	1.11242e+06
IPI00024976	TOMM22	Mitochondrial import receptor subunit TOM22 homolog	15381	-0.188912	0.877267	0.0513368	0.840967	0.324267	AAAVAAAGAGEPQSPDELLPK	1003.02	2004.02	2	102	4.57874e+06
IPI00024976		Mitochondrial import receptor subunit TOM22 homolog	15381	-0.188912	0.877267	0.0513368	0.913568	0	QILLGPNTGLSGGMPGALPSLPGKI	802.114	2403.32	3	32	326904
IPI00329633	TARS	Threonyl-tRNA synthetase, cytoplasmic	84294	-0.186261	0.878881	0	0.878881	0	IYGISFPDPK	568.803	1135.59	2	39	1.12419e+06
IPI00000005	NRAS	GTPase NRas precursor	21501	-0.18597	0.879058	0.106228	0.974231	0	LVVVGAGGVGK	482.307	962.599	2	55	4.08348e+06
IPI00000005		GTPase NRas precursor	21501	-0.18597	0.879058	0.106228	0.898486	0.129348	SYGIPFIETSAK	656.842	1311.67	2	31	2.73167e+06
IPI00000005		GTPase NRas precursor	21501	-0.18597	0.879058	0.106228	0.764456	0.027723	TGEGFLCVFAINNSK	828.908	1655.8	2	64	1.85808e+06
IPI00479260	SMC1B	Structural maintenance of chromosome 1-like 2 protein	145844	-0.185948	0.879071	0	0.879071	0	IGIIVK	321.731	641.448	2	44	1.36257e+06
IPI00020599	CALR	Calreticulin precursor	48283	-0.183514	0.880556	0.130645	0.963398	0	CKDDEFTHLYTLIVRPDNTYEVK	952.802	2855.38	3	62	609543
IPI00020599		Calreticulin precursor	48283	-0.183514	0.880556	0.130645	0.809747	0.15978	FVLSSGK	737.42	736.413	1	36	6.29348e+06
IPI00020599		Calreticulin precursor	48283	-0.183514	0.880556	0.130645	0.960207	0.227939	FYALSASFEPFSNK	804.39	1606.77	2	84	2.74268e+06
IPI00020599		Calreticulin precursor	48283	-0.183514	0.880556	0.130645	0.792428	0.141231	FYGDEEKDKGLQTSQDAR	696.327	2085.96	3	22	816354
IPI00020599		Calreticulin precursor	48283	-0.183514	0.880556	0.130645	0.88747	0	GEWKPR	386.708	771.402	2	22	7.40231e+06
IPI00020599		Calreticulin precursor	48283	-0.183514	0.880556	0.130645	0.744952	0	HEQNIDCGGGYVK	738.831	1475.65	2	41	1.30617e+06
IPI00020599		Calreticulin precursor	48283	-0.183514	0.880556	0.130645	0.77527	0	IDNSQVESGSLEDDWDFLPPKK	840.404	2518.19	3	28	1.21554e+06
IPI00020599		Calreticulin precursor	48283	-0.183514	0.880556	0.130645	1.04091	0	IKDPDASKPEDWDER	600.952	1799.83	3	22	981760
IPI00020599		Calreticulin precursor	48283	-0.183514	0.880556	0.130645	0.822548	0	KPEDWDEEMDGEWEPPVIQNPEYK	987.435	2959.28	3	46	334315
IPI00020599		Calreticulin precursor	48283	-0.183514	0.880556	0.130645	1.09786	0	KVHVIFNYK	582.349	1162.68	2	31	3.34502e+06
IPI00020599		Calreticulin precursor	48283	-0.183514	0.880556	0.130645	0.779051	0.217473	NVLINK	708.45	707.442	1	40	7.36513e+06
IPI00020599		Calreticulin precursor	48283	-0.183514	0.880556	0.130645	0.692125	0	QMKDKQDEEQR	717.837	1433.66	2	32	755960
IPI00020599		Calreticulin precursor	48283	-0.183514	0.880556	0.130645	1.09074	0	VHVIFNYK	510.287	1018.56	2	32	1.03439e+06
IPI00020599		Calreticulin precursor	48283	-0.183514	0.880556	0.130645	0.871071	0.224108	WIESK	670.365	669.357	1	22	7.01128e+06
IPI00304596	NONO	non-POU domain containing, octamer-binding	54311	-0.182461	0.881198	0	0.881198	0	GIVEFSGKPAAR	616.344	1230.67	2	42	2.03671e+06
IPI00027497	GPI	Glucose-6-phosphate isomerase	63204	-0.179546	0.882981	0	0.882981	0.0811011	TLAQLNPESSLFIIASK	916.511	1831.01	2	73	1.1713e+06
IPI00216106	OLA1	Isoform 3 of Putative GTP-binding protein PTD004	31649	-0.177042	0.884515	0	0.884515	0.0667871	IPAFLNVVDIAGLVK	788.982	1575.95	2	65	1.58364e+06
IPI00451401	TPI1	Isoform 2 of Triosephosphate isomerase	27320	-0.17686	0.884627	0.200385	0.742933	0	HVFGESDELIGQK	729.864	1457.71	2	45	340437
IPI00451401		Isoform 2 of Triosephosphate isomerase	27320	-0.17686	0.884627	0.200385	1.02632	0.0390512	VVLAYEPVWAIGTGK	805.954	1609.89	2	80	1.69014e+06
IPI00411937	NOL5A	Nucleolar protein Nop56	66394	-0.17327	0.88683	0.593661	0.467048	0	IDCFSEVPTSVFGEK	857.903	1713.79	2	39	474783
IPI00411937		Nucleolar protein Nop56	66394	-0.17327	0.88683	0.593661	1.30661	0	VLLGVGDPK	905.556	904.548	1	22	4.83102e+06
IPI00333619	ALDH3A2	Isoform 1 of Fatty aldehyde dehydrogenase	55269	-0.17261	0.887236	0.038356	0.914358	0	VMQEEIFGPILPIVPVK	955.047	1908.08	2	59	2.21871e+06
IPI00333619		Isoform 1 of Fatty aldehyde dehydrogenase	55269	-0.17261	0.887236	0.038356	0.860114	0	YIAPTVLTDVDPK	716.391	1430.77	2	64	1.95507e+06
IPI00011662	SPINT2	Kunitz-type protease inhibitor 2 precursor	28951	-0.170515	0.888525	0	0.888525	0.117688	TVWSSGDDKEQLVK	796.401	1590.79	2	30	213556
IPI00219097	HMGB2	High mobility group protein B2	24059	-0.1698	0.888966	0.214753	0.594251	0	GKGDPNKPR	484.768	967.521	2	49	78394.8
IPI00219097		High mobility group protein B2	24059	-0.1698	0.888966	0.214753	0.899712	0	IKSEHPGLSIGDTAK	518.283	1551.83	3	59	1.48388e+06
IPI00219097		High mobility group protein B2	24059	-0.1698	0.888966	0.214753	1.1905	0	IKSEHPGLSIGDTAKK	560.98	1679.92	3	35	939361
IPI00219097		High mobility group protein B2	24059	-0.1698	0.888966	0.214753	1.022	0.111726	KGPGRPTGSK	492.783	983.552	2	34	5.69049e+06
IPI00219097		High mobility group protein B2	24059	-0.1698	0.888966	0.214753	0.44448	0	KHPDSSVNFAEFSK	796.889	1591.76	2	29	241418
IPI00219097		High mobility group protein B2	24059	-0.1698	0.888966	0.214753	0.984728	0	KHPDSSVNFAEFSKK	574.294	1719.86	3	43	618542
IPI00219097		High mobility group protein B2	24059	-0.1698	0.888966	0.214753	1.10714	0	KLGEMWSEQSAK	697.343	1392.67	2	51	534192
IPI00219097		High mobility group protein B2	24059	-0.1698	0.888966	0.214753	0.739282	0	LKEKYEK	469.271	936.528	2	31	5.91045e+06
IPI00219097		High mobility group protein B2	24059	-0.1698	0.888966	0.214753	1.0774	0	MSSYAFFVQTCREEHK	673.973	2018.9	3	36	604139
IPI00219097		High mobility group protein B2	24059	-0.1698	0.888966	0.214753	0.796502	0.384511	MSSYAFFVQTCREEHKK	722.015	2163.02	3	23	1.7534e+06
IPI00219097		High mobility group protein B2	24059	-0.1698	0.888966	0.214753	0.982212	0.0330436	RPPSAFFLFCSEHRPK	659.337	1974.99	3	36	3.8254e+06
IPI00219097		High mobility group protein B2	24059	-0.1698	0.888966	0.214753	0.881479	0.0896967	SEHPGLSIGDTAK	656.33	1310.65	2	21	1.56891e+06
IPI00219097		High mobility group protein B2	24059	-0.1698	0.888966	0.214753	1.05402	0	SKFEDMAK	478.231	954.447	2	27	4.2241e+06
IPI00219097		High mobility group protein B2	24059	-0.1698	0.888966	0.214753	0.671812	0	YEKDIAAYR	568.795	1135.58	2	47	1.11779e+06
IPI00003833	MTCH2	Mitochondrial carrier homolog 2	33936	-0.169385	0.889222	0	0.889222	0.0959888	LCSGVLGTVVHGK	663.865	1325.71	2	51	1.33967e+06
IPI00025796	NDUFS3	NADH-ubiquinone oxidoreductase 30 kDa subunit, mitochondrial precursor	30337	-0.169106	0.889394	0.160569	0.903921	0	KFDLNSPWEAFPVYR	623.649	1867.92	3	32	317583
IPI00025796		NADH-ubiquinone oxidoreductase 30 kDa subunit, mitochondrial precursor	30337	-0.169106	0.889394	0.160569	1.04221	0.12275	QLSAFGEYVAEILPK	832.95	1663.88	2	67	981863
IPI00025796		NADH-ubiquinone oxidoreductase 30 kDa subunit, mitochondrial precursor	30337	-0.169106	0.889394	0.160569	0.722055	0.0787685	TYTDELTPIESAVSVFK	954.49	1906.97	2	38	593021
IPI00419585	PPIA	Peptidyl-prolyl cis-trans isomerase A	18098	-0.169066	0.889418	0.0989352	0.788756	0.169719	HVVFGK	686.398	685.391	1	30	9.79569e+06
IPI00419585		Peptidyl-prolyl cis-trans isomerase A	18098	-0.169066	0.889418	0.0989352	0.892967	0.0748434	SIYGEKFEDENFILK	916.459	1830.9	2	40	258862
IPI00419585		Peptidyl-prolyl cis-trans isomerase A	18098	-0.169066	0.889418	0.0989352	0.986531	0.197637	VSFELFADKVPK	690.383	1378.75	2	41	877435
IPI00013877	HNRNPH3	Isoform 1 of Heterogeneous nuclear ribonucleoprotein H3	36960	-0.16806	0.890039	0	0.890039	0.0935831	STGEAFVQFASK	640.325	1278.63	2	73	1.12541e+06
IPI00296053	FH	Isoform Mitochondrial of Fumarate hydratase, mitochon	54773	-0.166831	0.890797	0.00868632	0.884655	0	ETAIELGYLTAEQFDEWVKPK	823.083	2466.23	3	35	307259
IPI00296053		Isoform Mitochondrial of Fumarate hydratase, mitochon	54773	-0.166831	0.890797	0.00868632	0.89694	0	THTQDAVPLTLGQEFSGYVQQVK	849.436	2545.29	3	47	634957
IPI00297325	SDHD	Succinate dehydrogenase [ubiquinone] cytochrome b small subunit, mitochondrial precursor	17317	-0.165295	0.891746	0	0.891746	0	AVAMLWKL	466.275	930.536	2	42	712954
IPI00305833	SMU1	Smu-1 suppressor of mec-8 and unc-52 protein homolog	58134	-0.165217	0.891795	0	0.891795	0	LMALLGQALK	533.333	1064.65	2	42	1.03266e+06
IPI00013271	DERL1	Derlin-1	28896	-0.162919	0.893216	0	0.893216	0	YWFAATVAVPLVGK	765.435	1528.86	2	42	62811
IPI00297084	DDOST	Dolichyl-diphosphooligosaccharide-protein glycosyltrans	50940	-0.162775	0.893305	0.135786	1.02672	0	APTIVGK	347.223	692.431	2	47	1.60075e+07
IPI00297084		Dolichyl-diphosphooligosaccharide-protein glycosyltrans	50940	-0.162775	0.893305	0.135786	0.917015	0	GFELTFK	421.226	840.438	2	27	5.28519e+06
IPI00297084		Dolichyl-diphosphooligosaccharide-protein glycosyltrans	50940	-0.162775	0.893305	0.135786	0.819615	0	LPDVYGVFQFK	660.858	1319.7	2	41	3.4811e+06
IPI00297084		Dolichyl-diphosphooligosaccharide-protein glycosyltrans	50940	-0.162775	0.893305	0.135786	1.10101	0	TADDPSLSLIK	584.32	1166.63	2	34	3.61471e+06
IPI00297084		Dolichyl-diphosphooligosaccharide-protein glycosyltrans	50940	-0.162775	0.893305	0.135786	0.895998	0	TAVIDHHNYDISDLGQHTLIVADTENLLK	812.166	3244.63	4	46	899325
IPI00297084		Dolichyl-diphosphooligosaccharide-protein glycosyltrans	50940	-0.162775	0.893305	0.135786	0.762495	0.427208	VGETAPPNAYTVTDLVEYSIVIQQLSNGK	1036.2	3105.58	3	69	228132
IPI00297084		Dolichyl-diphosphooligosaccharide-protein glycosyltrans	50940	-0.162775	0.893305	0.135786	0.730282	0.0871873	WVFKEEGVLR	631.849	1261.68	2	33	8.07422e+06
IPI00016801	GLUD1	Glutamate dehydrogenase 1, mitocho	61701	-0.160321	0.894826	0.164307	1.09763	0.0683297	AKPYEGSILEADCDILIPAASEK	830.753	2489.24	3	27	1.06829e+06
IPI00016801		Glutamate dehydrogenase 1, mitocho	61701	-0.160321	0.894826	0.164307	0.822681	0	CAVVDVPFGGAK	610.31	1218.61	2	46	875436
IPI00016801		Glutamate dehydrogenase 1, mitocho	61701	-0.160321	0.894826	0.164307	0.912271	0.0890253	GASIVEDKLVEDLR	776.427	1550.84	2	90	4.67796e+06
IPI00016801		Glutamate dehydrogenase 1, mitocho	61701	-0.160321	0.894826	0.164307	0.788357	0	IIAEGANGPTTPEADKIFLER	748.062	2241.16	3	30	1.70946e+06
IPI00016801		Glutamate dehydrogenase 1, mitocho	61701	-0.160321	0.894826	0.164307	1.13226	0	LTFKYER	478.764	955.513	2	21	1.20186e+06
IPI00016801		Glutamate dehydrogenase 1, mitocho	61701	-0.160321	0.894826	0.164307	0.863936	0	NYTDNELEK	563.258	1124.5	2	24	2.03012e+06
IPI00016801		Glutamate dehydrogenase 1, mitocho	61701	-0.160321	0.894826	0.164307	0.917168	0	TAAYVNAIEK	540.29	1078.57	2	46	2.37828e+06
IPI00016801		Glutamate dehydrogenase 1, mitocho	61701	-0.160321	0.894826	0.164307	0.624313	0	YSTDVSVDEVK	621.298	1240.58	2	50	883506
IPI00644766	TOR1AIP1	Novel protein	47720	-0.159444	0.89537	0	0.89537	0	ISHLVLPVQPENALKR	605.36	1813.06	3	36	494618
IPI00027350	PRDX2	Peroxiredoxin-2	21918	-0.159369	0.895416	0	0.895416	0	ATAVVDGAFKEVK	667.869	1333.72	2	26	816518
IPI00220362	HSPE1	10 kDa heat shock protein, mitochondrial	10794	-0.155132	0.89805	0.101601	1.0208	0	AGQAFRK	410.227	818.439	2	27	3.84937e+06
IPI00220362		10 kDa heat shock protein, mitochondrial	10794	-0.155132	0.89805	0.101601	0.924624	0.0797018	GGEIQPVSVK	507.285	1012.56	2	40	6.33039e+06
IPI00220362		10 kDa heat shock protein, mitochondrial	10794	-0.155132	0.89805	0.101601	0.832019	0	GKGGEIQPVSVK	599.843	1197.67	2	24	4.02621e+06
IPI00220362		10 kDa heat shock protein, mitochondrial	10794	-0.155132	0.89805	0.101601	0.987817	0	KFLPLFDR	518.303	1034.59	2	23	4.22319e+06
IPI00220362		10 kDa heat shock protein, mitochondrial	10794	-0.155132	0.89805	0.101601	0.930702	0.0982297	VGDKVLLPEYGGTK	738.408	1474.8	2	36	3.33107e+06
IPI00220362		10 kDa heat shock protein, mitochondrial	10794	-0.155132	0.89805	0.101601	0.8711	0.0748512	VLQATVVAVGSGSK	658.383	1314.75	2	105	1.60461e+07
IPI00220362		10 kDa heat shock protein, mitochondrial	10794	-0.155132	0.89805	0.101601	0.719295	0.153694	VVLDDKDYFLFR	769.411	1536.81	2	69	2.27224e+06
IPI00024466	UGCGL1	UDP-glucose ceramide glucosyltransferase-like 1 isoform 1	177819	-0.151785	0.900136	0.0897459	0.793595	0.0528635	AIWAALQTQTSNAAK	791.427	1580.84	2	81	1.00954e+06
IPI00024466		UDP-glucose ceramide glucosyltransferase-like 1 isoform 1	177819	-0.151785	0.900136	0.0897459	1.01054	0	DLSQNFPTK	529.275	1056.54	2	35	418245
IPI00024466		UDP-glucose ceramide glucosyltransferase-like 1 isoform 1	177819	-0.151785	0.900136	0.0897459	0.833155	0	FTILDSQGK	508.779	1015.54	2	33	608153
IPI00024466		UDP-glucose ceramide glucosyltransferase-like 1 isoform 1	177819	-0.151785	0.900136	0.0897459	0.951683	0	FWFLK	740.413	739.405	1	21	82037.7
IPI00024466		UDP-glucose ceramide glucosyltransferase-like 1 isoform 1	177819	-0.151785	0.900136	0.0897459	0.890042	0.230187	IVPEWQDYDQEIK	831.905	1661.79	2	63	488448
IPI00024466		UDP-glucose ceramide glucosyltransferase-like 1 isoform 1	177819	-0.151785	0.900136	0.0897459	0.994091	0	LGIEGLSLHNVLK	700.921	1399.83	2	61	434208
IPI00024466		UDP-glucose ceramide glucosyltransferase-like 1 isoform 1	177819	-0.151785	0.900136	0.0897459	1.00045	0	NFITK	630.37	629.362	1	28	599436
IPI00024466		UDP-glucose ceramide glucosyltransferase-like 1 isoform 1	177819	-0.151785	0.900136	0.0897459	0.745932	0	QLLYDAIK	486.286	970.558	2	57	1.29996e+06
IPI00024466		UDP-glucose ceramide glucosyltransferase-like 1 isoform 1	177819	-0.151785	0.900136	0.0897459	0.956565	0	TAAVANSMNYLTK	692.351	1382.69	2	84	419957
IPI00024466		UDP-glucose ceramide glucosyltransferase-like 1 isoform 1	177819	-0.151785	0.900136	0.0897459	0.886225	0	TDLKELR	437.753	873.492	2	43	750995
IPI00024466		UDP-glucose ceramide glucosyltransferase-like 1 isoform 1	177819	-0.151785	0.900136	0.0897459	0.839219	0.047203	VKVEHVVSVLEK	683.408	1364.8	2	65	511530
IPI00017963	SNRPD2	Small nuclear ribonucleoprotein Sm D2	13632	-0.150356	0.901028	0.109116	0.812701	0	EMWTEVPK	510.247	1018.48	2	23	1.00532e+06
IPI00017963		Small nuclear ribonucleoprotein Sm D2	13632	-0.150356	0.901028	0.109116	0.869303	0.0813491	GDSVIVVLRNPLIAGK	825.997	1649.98	2	55	373589
IPI00017963		Small nuclear ribonucleoprotein Sm D2	13632	-0.150356	0.901028	0.109116	1.04445	0	NPLIAGK	720.449	719.441	1	55	3.88575e+06
IPI00017963		Small nuclear ribonucleoprotein Sm D2	13632	-0.150356	0.901028	0.109116	0.9481	0.0499583	REEEEFNTGPLSVLTQSVK	721.702	2162.09	3	57	639594
IPI00017963		Small nuclear ribonucleoprotein Sm D2	13632	-0.150356	0.901028	0.109116	0.848839	0.0111556	SEMTPEELQK	600.288	1198.56	2	37	4.29498e+06
IPI00017963		Small nuclear ribonucleoprotein Sm D2	13632	-0.150356	0.901028	0.109116	0.822275	0.151941	SEMTPEELQKR	674.334	1346.65	2	29	351349
IPI00017963		Small nuclear ribonucleoprotein Sm D2	13632	-0.150356	0.901028	0.109116	1.07445	0	SEMTPEELQKREEEEFNTGPLSVLTQSVK	1117.88	3350.62	3	80	152247
IPI00017963		Small nuclear ribonucleoprotein Sm D2	13632	-0.150356	0.901028	0.109116	0.78811	0	SKPVNKDR	472.27	942.525	2	35	211161
IPI00010740	SFPQ	Isoform Long of Splicing factor, proline- and gluta	76216	-0.149263	0.901711	0.00160571	0.902846	0	LFVGNLPADITEDEFKR	655.343	1963.01	3	39	718527
IPI00010740		Isoform Long of Splicing factor, proline- and gluta	76216	-0.149263	0.901711	0.00160571	0.900575	0	YGEPGEVFINK	626.814	1251.61	2	21	535011
IPI00026991	GALNT6	Polypeptide N-acetylgalactosaminyltransferase 6	72025	-0.148926	0.901922	0.096422	0.790828	0.148959	GALGLGSCHFTGK	656.831	1311.65	2	36	742370
IPI00026991		Polypeptide N-acetylgalactosaminyltransferase 6	72025	-0.148926	0.901922	0.096422	0.918982	0	LAEVWMDSYKK	685.344	1368.67	2	43	571507
IPI00026991		Polypeptide N-acetylgalactosaminyltransferase 6	72025	-0.148926	0.901922	0.096422	1.02255	0.158058	SPTFAGGLFSISK	660.358	1318.7	2	60	3.16179e+06
IPI00026991		Polypeptide N-acetylgalactosaminyltransferase 6	72025	-0.148926	0.901922	0.096422	0.875326	0.0676204	TVYSVLHTTPAILLK	828.491	1654.97	2	73	1.0032e+06
IPI00465430	XRCC6	70 kDa protein	70111	-0.147711	0.902681	0.23462	1.0329	0	AGDLRDTGIFLDLMHLK	644.34	1930	3	37	262528
IPI00465430		70 kDa protein	70111	-0.147711	0.902681	0.23462	0.980578	0.116564	AIVEK	559.345	558.337	1	28	2.39179e+06
IPI00465430		70 kDa protein	70111	-0.147711	0.902681	0.23462	1.2001	0.238564	CLEKEVAALCR	674.839	1347.66	2	59	2.48133e+06
IPI00465430		70 kDa protein	70111	-0.147711	0.902681	0.23462	0.936988	0	DSLIFLVDASK	608.339	1214.66	2	78	1.30135e+06
IPI00465430		70 kDa protein	70111	-0.147711	0.902681	0.23462	0.95531	0.0615382	DTGIFLDLMHLK	701.872	1401.73	2	48	2.86021e+06
IPI00465430		70 kDa protein	70111	-0.147711	0.902681	0.23462	1.29711	0	FDDPGLMLMGFKPLVLLK	689.374	2065.1	3	44	406518
IPI00465430		70 kDa protein	70111	-0.147711	0.902681	0.23462	0.878199	0.11501	IISSDRDLLAVVFYGTEK	676.033	2025.08	3	51	569258
IPI00465430		70 kDa protein	70111	-0.147711	0.902681	0.23462	0.671156	0.0766252	IISSDRDLLAVVFYGTEKDK	757.074	2268.2	3	53	491879
IPI00465430		70 kDa protein	70111	-0.147711	0.902681	0.23462	1.04339	0	ILELDQFK	507.292	1012.57	2	45	5.26942e+06
IPI00465430		70 kDa protein	70111	-0.147711	0.902681	0.23462	0.994597	0	IMATPEQVGK	545.284	1088.55	2	36	621453
IPI00465430		70 kDa protein	70111	-0.147711	0.902681	0.23462	0.843356	0	IMLFTNEDNPHGNDSAK	637.632	1909.88	3	40	737417
IPI00465430		70 kDa protein	70111	-0.147711	0.902681	0.23462	0.841821	0.144794	KPGGFDISLFYR	700.371	1398.73	2	43	2.59452e+06
IPI00465430		70 kDa protein	70111	-0.147711	0.902681	0.23462	1.04871	0	KQELLEALTK	586.847	1171.68	2	55	3.13144e+06
IPI00465430		70 kDa protein	70111	-0.147711	0.902681	0.23462	0.862087	0	LGSLVDEFK	504.274	1006.53	2	40	699727
IPI00465430		70 kDa protein	70111	-0.147711	0.902681	0.23462	0.704561	0.138649	LGSLVDEFKELVYPPDYNPEGK	837.09	2508.25	3	27	907220
IPI00465430		70 kDa protein	70111	-0.147711	0.902681	0.23462	0.0370313	0	MKAIVEK	834.471	833.464	1	31	393866
IPI00465430		70 kDa protein	70111	-0.147711	0.902681	0.23462	0.980655	0.0371265	NIYVLQELDNPGAK	791.42	1580.83	2	113	5.08867e+06
IPI00465430		70 kDa protein	70111	-0.147711	0.902681	0.23462	0.933212	0.0739119	NIYVLQELDNPGAKR	865.466	1728.92	2	75	2.36241e+06
IPI00465430		70 kDa protein	70111	-0.147711	0.902681	0.23462	0.997528	0	QELLEALTK	522.8	1043.59	2	38	1.50813e+06
IPI00465430		70 kDa protein	70111	-0.147711	0.902681	0.23462	1.00926	0	QIILEKEETEELKR	586.659	1756.96	3	38	1.62728e+06
IPI00465430		70 kDa protein	70111	-0.147711	0.902681	0.23462	0.841805	0.108538	SGWESYYK	1061.46	1060.45	1	34	1.31306e+06
IPI00465430		70 kDa protein	70111	-0.147711	0.902681	0.23462	0.74316	0.078219	TFNTSTGGLLLPSDTK	826.43	1650.85	2	48	648935
IPI00465430		70 kDa protein	70111	-0.147711	0.902681	0.23462	0.694698	0.0472795	TFNTSTGGLLLPSDTKR	904.483	1806.95	2	62	968826
IPI00465430		70 kDa protein	70111	-0.147711	0.902681	0.23462	1.12391	0	VEAMNKR	428.233	854.452	2	40	5.58689e+06
IPI00465430		70 kDa protein	70111	-0.147711	0.902681	0.23462	0.914919	0.159093	VEYSEEELKTHISK	846.43	1690.85	2	45	779648
IPI00028520	NDUFV1	Isoform 1 of NADH-ubiquinone oxidoreductase 51 kDa subunit, mitochondrial precursor	51469	-0.14755	0.902783	0	0.902783	0	GPDWILGEIK	564.308	1126.6	2	35	808272
IPI00018206	GOT2	Aspartate aminotransferase, mitochondrial precursor	47844	-0.147121	0.903051	0.169925	0.653313	0.0146185	ASAELALGENSEVLK	765.904	1529.79	2	84	927430
IPI00018206		Aspartate aminotransferase, mitochondrial precursor	47844	-0.147121	0.903051	0.169925	1.18333	0	DVFLPKPTWGNHTPIFR	675.696	2024.07	3	25	395350
IPI00018206		Aspartate aminotransferase, mitochondrial precursor	47844	-0.147121	0.903051	0.169925	0.937474	0	EIATVVK	380.234	758.454	2	25	318169
IPI00018206		Aspartate aminotransferase, mitochondrial precursor	47844	-0.147121	0.903051	0.169925	0.951808	0.123357	IAAAILNTPDLRK	698.42	1394.82	2	59	2.23129e+06
IPI00018206		Aspartate aminotransferase, mitochondrial precursor	47844	-0.147121	0.903051	0.169925	0.961611	0	ISVAGVTSSNVGYLAHAIHQVTK	784.761	2351.26	3	27	348584
IPI00018206		Aspartate aminotransferase, mitochondrial precursor	47844	-0.147121	0.903051	0.169925	1.01747	0	NLDKEYLPIGGLAEFCK	656.337	1965.99	3	57	1.60597e+06
IPI00018206		Aspartate aminotransferase, mitochondrial precursor	47844	-0.147121	0.903051	0.169925	0.761585	0	TCGFDFTGAVEDISK	823.872	1645.73	2	81	413659
IPI00018206		Aspartate aminotransferase, mitochondrial precursor	47844	-0.147121	0.903051	0.169925	0.757806	0	VGAFTMVCK	506.751	1011.49	2	43	746222
IPI00020194	TAF15	Isoform Short of TATA-binding protein-associated factor 2N	61749	-0.146781	0.903264	0.0207073	0.888622	0.0701597	GEATVSFDDPPSAK	710.833	1419.65	2	63	1.8244e+06
IPI00020194		Isoform Short of TATA-binding protein-associated factor 2N	61749	-0.146781	0.903264	0.0207073	0.917906	0	QIGIIK	671.445	670.438	1	22	1.90589e+06
IPI00218342	MTHFD1	C-1-tetrahydrofolate synthase, cytoplasmic	102049	-0.146668	0.903335	0.137418	0.987659	0.0495148	AAQAPSSFQLLYDLK	830.444	1658.87	2	64	2.01339e+06
IPI00218342		C-1-tetrahydrofolate synthase, cytoplasmic	102049	-0.146668	0.903335	0.137418	0.883766	0.16021	GDLNDCFIPCTPK	768.845	1535.68	2	48	1.64926e+06
IPI00218342		C-1-tetrahydrofolate synthase, cytoplasmic	102049	-0.146668	0.903335	0.137418	0.828648	0	IFHELTQTDK	616.321	1230.63	2	26	257715
IPI00218342		C-1-tetrahydrofolate synthase, cytoplasmic	102049	-0.146668	0.903335	0.137418	0.855348	0.129353	KITIGQAPTEK	593.346	1184.68	2	33	559805
IPI00218342		C-1-tetrahydrofolate synthase, cytoplasmic	102049	-0.146668	0.903335	0.137418	0.603194	0	LPVEDKIR	489.295	976.576	2	53	1.67746e+06
IPI00218342		C-1-tetrahydrofolate synthase, cytoplasmic	102049	-0.146668	0.903335	0.137418	0.948079	0.0756486	MFGIPVVVAVNAFK	754.42	1506.83	2	48	938326
IPI00218342		C-1-tetrahydrofolate synthase, cytoplasmic	102049	-0.146668	0.903335	0.137418	1.09137	0.0243039	QGFGNLPICMAK	672.337	1342.66	2	56	1.65531e+06
IPI00218342		C-1-tetrahydrofolate synthase, cytoplasmic	102049	-0.146668	0.903335	0.137418	0.879933	0.117863	VVGDVAYDEAKER	725.863	1449.71	2	25	408415
IPI00218342		C-1-tetrahydrofolate synthase, cytoplasmic	102049	-0.146668	0.903335	0.137418	0.889546	0	WMIQYNNLNLK	718.872	1435.73	2	31	1.07649e+06
IPI00218342		C-1-tetrahydrofolate synthase, cytoplasmic	102049	-0.146668	0.903335	0.137418	1.06581	0.176013	YVVVTGITPTPLGEGK	819.963	1637.91	2	68	3.6222e+06
IPI00017412	RFC2	Isoform 1 of Replication factor C subunit 2	39588	-0.145877	0.903829	0	0.903829	0	EGNVPNIIIAGPPGTGK	817.448	1632.88	2	72	416084
IPI00009960	IMMT	Isoform 1 of Mitochondrial inner membrane protein	84026	-0.143436	0.90536	0.0959535	0.86122	0	AAMDNSEIAGEKK	682.329	1362.64	2	71	643518
IPI00009960		Isoform 1 of Mitochondrial inner membrane protein	84026	-0.143436	0.90536	0.0959535	1.03002	0	AVDEAADALLK	558.3	1114.59	2	51	3.57413e+06
IPI00009960		Isoform 1 of Mitochondrial inner membrane protein	84026	-0.143436	0.90536	0.0959535	0.906199	0.128681	ELDSITPEVLPGWK	796.425	1590.84	2	53	4.57938e+06
IPI00009960		Isoform 1 of Mitochondrial inner membrane protein	84026	-0.143436	0.90536	0.0959535	0.798306	0.0586339	EVAGAKPHITAAEGK	739.901	1477.79	2	44	579994
IPI00009960		Isoform 1 of Mitochondrial inner membrane protein	84026	-0.143436	0.90536	0.0959535	0.90567	0	FVNQLKGESR	589.32	1176.63	2	36	1.44368e+06
IPI00009960		Isoform 1 of Mitochondrial inner membrane protein	84026	-0.143436	0.90536	0.0959535	0.865547	0.152251	FYAVQK	755.408	754.401	1	22	665521
IPI00009960		Isoform 1 of Mitochondrial inner membrane protein	84026	-0.143436	0.90536	0.0959535	0.963919	0	ISSVSEVMK	494.268	986.521	2	34	1.24913e+06
IPI00009960		Isoform 1 of Mitochondrial inner membrane protein	84026	-0.143436	0.90536	0.0959535	0.950458	0.0481376	KAVDEAADALLK	622.348	1242.68	2	60	810111
IPI00009960		Isoform 1 of Mitochondrial inner membrane protein	84026	-0.143436	0.90536	0.0959535	0.77944	0.0869345	KIEEVRDAMENEMR	875.416	1748.82	2	44	280723
IPI00009960		Isoform 1 of Mitochondrial inner membrane protein	84026	-0.143436	0.90536	0.0959535	0.780613	0.0936548	KSIQSGPLK	479.29	956.566	2	44	698970
IPI00009960		Isoform 1 of Mitochondrial inner membrane protein	84026	-0.143436	0.90536	0.0959535	1.02062	0	KVQAAQSEAK	530.293	1058.57	2	35	792278
IPI00009960		Isoform 1 of Mitochondrial inner membrane protein	84026	-0.143436	0.90536	0.0959535	0.860203	0.0889832	LHNMIVDLDNVVK	755.408	1508.8	2	71	2.73095e+06
IPI00009960		Isoform 1 of Mitochondrial inner membrane protein	84026	-0.143436	0.90536	0.0959535	0.923937	0	QHITLALEK	526.809	1051.6	2	35	1.72773e+06
IPI00009960		Isoform 1 of Mitochondrial inner membrane protein	84026	-0.143436	0.90536	0.0959535	0.867184	0.167965	QTASVTLQAIAAQNAAVQAVNAHSNILK	944.849	2831.52	3	98	570995
IPI00009960		Isoform 1 of Mitochondrial inner membrane protein	84026	-0.143436	0.90536	0.0959535	0.918703	0	RVAQDWLK	512.295	1022.58	2	31	706850
IPI00009960		Isoform 1 of Mitochondrial inner membrane protein	84026	-0.143436	0.90536	0.0959535	1.15663	0.136984	TIPYSDKLFEMVLGPAAYNVPLPK	893.809	2678.41	3	60	312018
IPI00009960		Isoform 1 of Mitochondrial inner membrane protein	84026	-0.143436	0.90536	0.0959535	0.812853	0.048189	TSSAETPTIPLGSAVEAIK	936.504	1870.99	2	48	3.86672e+06
IPI00009960		Isoform 1 of Mitochondrial inner membrane protein	84026	-0.143436	0.90536	0.0959535	0.894971	0.056082	TVEGALKER	501.783	1001.55	2	59	3.87277e+06
IPI00100656	GPSN2	Isoform 1 of Synaptic glycoprotein SC2	36410	-0.143173	0.905525	0.0611263	0.847107	0	EKLCFLDKVEPHATIAEIK	747.737	2240.19	3	39	512085
IPI00100656		Isoform 1 of Synaptic glycoprotein SC2	36410	-0.143173	0.905525	0.0611263	0.880415	0	LCFLDKVEPHATIAEIK	662.024	1983.05	3	44	291854
IPI00100656		Isoform 1 of Synaptic glycoprotein SC2	36410	-0.143173	0.905525	0.0611263	0.990171	0	MKHYEVEILDAK	738.381	1474.75	2	29	435404
IPI00100656		Isoform 1 of Synaptic glycoprotein SC2	36410	-0.143173	0.905525	0.0611263	0.904408	0.158736	NLFTK	622.357	621.349	1	25	4.26008e+06
IPI00183114	MIA3	PREDICTED: hypothetical protein LOC375056 isoform 4	191996	-0.141422	0.906625	0.141063	1.00637	0	ASESQILSIAEK	638.343	1274.67	2	74	336091
IPI00183114		PREDICTED: hypothetical protein LOC375056 isoform 4	191996	-0.141422	0.906625	0.141063	0.806878	0	VYQVTEQQISEK	726.372	1450.73	2	31	72592.7
IPI00013180	BUD31	Protein G10 homolog	17559	-0.140172	0.907411	0	0.907411	0	YIFDLFYK	554.789	1107.56	2	24	163797
IPI00022145	NUCKS1	Nuclear ubiquitous casein and cyclin-dependent kinases substrate	27280	-0.13823	0.908633	0.289521	0.697642	0	ATVTPSPVK	450.264	898.513	2	23	594517
IPI00022145		Nuclear ubiquitous casein and cyclin-dependent kinases substrate	27280	-0.13823	0.908633	0.289521	1.23871	0.15016	LKATVTPSPVK	570.853	1139.69	2	33	2.08307e+06
IPI00022145		Nuclear ubiquitous casein and cyclin-dependent kinases substrate	27280	-0.13823	0.908633	0.289521	0.789553	0	VGRPTASK	412.248	822.48	2	36	480758
IPI00185146	IPO9	Importin-9	116727	-0.137882	0.908853	0	0.908853	0.085275	AAAAAAGAASGLPGPVAQGLK	895.99	1789.96	2	84	4.38557e+06
IPI00012512	RRAS2	Ras-related protein R-Ras2	23613	-0.137614	0.909021	0	0.909021	0	LVVVGGGGVGK	475.3	948.585	2	48	3.11587e+06
IPI00009328	EIF4A3	Probable ATP-dependent RNA helicase DDX48	46995	-0.137092	0.90935	0.269349	0.868897	0	ELAVQIQK	464.777	927.539	2	45	1.58535e+06
IPI00009328		Probable ATP-dependent RNA helicase DDX48	46995	-0.137092	0.90935	0.269349	0.625822	0	GFKEQIYDVYR	709.36	1416.71	2	44	945903
IPI00009328		Probable ATP-dependent RNA helicase DDX48	46995	-0.137092	0.90935	0.269349	1.18915	0	GIYAYGFEKPSAIQQR	918.48	1834.95	2	65	859990
IPI00009328		Probable ATP-dependent RNA helicase DDX48	46995	-0.137092	0.90935	0.269349	0.776833	0.0791578	MLVLDEADEMLNK	760.87	1519.72	2	88	4.73633e+06
IPI00009328		Probable ATP-dependent RNA helicase DDX48	46995	-0.137092	0.90935	0.269349	0.706785	0	RDELTLEGIK	587.327	1172.64	2	55	4.44844e+06
IPI00009328		Probable ATP-dependent RNA helicase DDX48	46995	-0.137092	0.90935	0.269349	1.28861	0	RKVDWLTEK	595.847	1189.68	2	40	1.73603e+06
IPI00300299	SPCS3	Signal peptidase complex subunit 3	20823	-0.13456	0.910948	0	0.910948	0.0912006	NNALNQVVLWDK	707.378	1412.74	2	54	2.67523e+06
IPI00017303	MSH2	DNA mismatch repair protein Msh2	105418	-0.134111	0.911231	0.0905319	0.847215	0	NLQSVVLSK	494.295	986.576	2	40	1.20768e+06
IPI00017303		DNA mismatch repair protein Msh2	105418	-0.134111	0.911231	0.0905319	0.975247	0	VGAGDSQLK	437.735	873.455	2	29	586567
IPI00186712	RPS26L	OTTHUMP00000018641	13278	-0.131154	0.913101	0.241641	0.960721	0.0377789	DISEASVFDAYVLPK	827.421	1652.83	2	71	2.43729e+06
IPI00186712		OTTHUMP00000018641	13278	-0.131154	0.913101	0.241641	1.12739	0.121127	FRPAGAAPRPPPKPM	535.961	1604.86	3	28	1.83517e+06
IPI00186712		OTTHUMP00000018641	13278	-0.131154	0.913101	0.241641	0.651194	0.133084	LHYCVSCAIHSK	737.85	1473.69	2	29	2.54745e+06
IPI00305383	UQCRC2	Ubiquinol-cytochrome-c reductase complex core protein 2, mitochondrial precursor	48584	-0.129043	0.914438	0.149826	1.07685	0	ATAAPAGAPPQPQDLEFTKLPNGLVIASLENYSPVSR	1274	3818.99	3	58	391136
IPI00305383		Ubiquinol-cytochrome-c reductase complex core protein 2, mitochondrial precursor	48584	-0.129043	0.914438	0.149826	0.770662	0	GGLGLSGAK	384.228	766.442	2	37	2.42848e+06
IPI00305383		Ubiquinol-cytochrome-c reductase complex core protein 2, mitochondrial precursor	48584	-0.129043	0.914438	0.149826	0.749027	0.0584517	GIEAVGGK	730.41	729.402	1	33	3.79673e+06
IPI00305383		Ubiquinol-cytochrome-c reductase complex core protein 2, mitochondrial precursor	48584	-0.129043	0.914438	0.149826	1.18416	0	IGLFIK	349.738	697.462	2	39	3.03037e+06
IPI00305383		Ubiquinol-cytochrome-c reductase complex core protein 2, mitochondrial precursor	48584	-0.129043	0.914438	0.149826	0.921484	0	MALIGLGVSHPVLK	721.935	1441.86	2	89	4.59518e+06
IPI00305383		Ubiquinol-cytochrome-c reductase complex core protein 2, mitochondrial precursor	48584	-0.129043	0.914438	0.149826	0.913567	0.00507876	RWEVADLQPQLK	741.907	1481.8	2	55	2.25937e+06
IPI00305383		Ubiquinol-cytochrome-c reductase complex core protein 2, mitochondrial precursor	48584	-0.129043	0.914438	0.149826	0.878054	0	TIAQGNLSNTDVQAAK	815.924	1629.83	2	68	1.48377e+06
IPI00305383		Ubiquinol-cytochrome-c reductase complex core protein 2, mitochondrial precursor	48584	-0.129043	0.914438	0.149826	0.821697	0.0518351	WEVADLQPQLK	667.863	1333.71	2	45	6.41241e+06
IPI00021805	MGST1	Microsomal glutathione S-transferase 1	17644	-0.128636	0.914696	0.137067	0.970299	0.0369125	KVFANPEDCVAFGKGENAK	694.341	2080	3	55	1.56471e+06
IPI00021805		Microsomal glutathione S-transferase 1	17644	-0.128636	0.914696	0.137067	1.01522	0	SKLYL	631.39	630.383	1	23	7.63836e+06
IPI00021805		Microsomal glutathione S-transferase 1	17644	-0.128636	0.914696	0.137067	0.758564	0.0966996	VFANPEDCVAFGK	727.344	1452.67	2	59	4.16393e+06
IPI00058192	POFUT1	Isoform 1 of GDP-fucose protein O-fucosyltransferase 1 precursor	44383	-0.126574	0.916004	0	0.916004	0	VISLEDFMEK	605.806	1209.6	2	39	1.10265e+06
IPI00019407	NSDHL	Sterol-4-alpha-carboxylate 3-dehydrogenase, decarboxylating	42159	-0.126442	0.916088	0.102778	0.834282	0	ILTGLNYEAPK	609.84	1217.67	2	62	2.60419e+06
IPI00019407		Sterol-4-alpha-carboxylate 3-dehydrogenase, decarboxylating	42159	-0.126442	0.916088	0.102778	0.882532	0	NGTEDLPYAMKPIDYYTETK	783.703	2348.09	3	41	327749
IPI00019407		Sterol-4-alpha-carboxylate 3-dehydrogenase, decarboxylating	42159	-0.126442	0.916088	0.102778	1.03145	0	QDLYPALK	478.271	954.527	2	42	3.40454e+06
IPI00026689	CDC2	Hypothetical protein DKFZp686L20222	34813	-0.125786	0.916505	0.121257	1.00225	0	EISLLK	710.454	709.447	1	25	564760
IPI00026689		Hypothetical protein DKFZp686L20222	34813	-0.125786	0.916505	0.121257	0.830763	0.160435	NLDENGLDLLSK	665.847	1329.68	2	59	968951
IPI00419266	NDUFA6	NADH dehydrogenase (ubiquinone) 1 alpha subcomplex, 6, 14kDa	17973	-0.125278	0.916828	0.0502187	0.930106	0.120771	FFHETEAPRPK	683.855	1365.69	2	33	948472
IPI00419266		NADH dehydrogenase (ubiquinone) 1 alpha subcomplex, 6, 14kDa	17973	-0.125278	0.916828	0.0502187	0.861304	0	QATSTASTFVKPIFSR	580.981	1739.92	3	34	367073
IPI00419266		NADH dehydrogenase (ubiquinone) 1 alpha subcomplex, 6, 14kDa	17973	-0.125278	0.916828	0.0502187	0.959073	0	VVDLLVIK	449.802	897.59	2	24	1.19374e+06
IPI00554481	SLC3A2	solute carrier family 3 (activators of dibasic and neutral amino acid transport), member 2 isoform a	71307	-0.124035	0.917618	0.106134	0.76833	0	EDFDSLLQSAK	630.813	1259.61	2	63	1.10119e+06
IPI00554481		solute carrier family 3 (activators of dibasic and neutral amino acid transport), member 2 isoform a	71307	-0.124035	0.917618	0.106134	0.934894	0.273717	FTGLSKEELLK	640.875	1279.73	2	40	1.56835e+06
IPI00554481		solute carrier family 3 (activators of dibasic and neutral amino acid transport), member 2 isoform a	71307	-0.124035	0.917618	0.106134	0.839974	0.0790695	GENSWFSTQVDTVATK	885.421	1768.83	2	93	1.44429e+06
IPI00554481		solute carrier family 3 (activators of dibasic and neutral amino acid transport), member 2 isoform a	71307	-0.124035	0.917618	0.106134	0.932163	0	GLVLGPIHK	467.298	932.58	2	40	5.4365e+06
IPI00554481		solute carrier family 3 (activators of dibasic and neutral amino acid transport), member 2 isoform a	71307	-0.124035	0.917618	0.106134	1.13972	0	GRLDYLSSLK	580.331	1158.65	2	74	4.05521e+06
IPI00554481		solute carrier family 3 (activators of dibasic and neutral amino acid transport), member 2 isoform a	71307	-0.124035	0.917618	0.106134	0.95974	0.146106	IGDLQAFQGHGAGNLAGLK	933.994	1865.97	2	82	1.21186e+06
IPI00554481		solute carrier family 3 (activators of dibasic and neutral amino acid transport), member 2 isoform a	71307	-0.124035	0.917618	0.106134	0.89572	0.21049	IKVAEDEAEAAAAAK	743.891	1485.77	2	82	7.2871e+06
IPI00554481		solute carrier family 3 (activators of dibasic and neutral amino acid transport), member 2 isoform a	71307	-0.124035	0.917618	0.106134	0.993928	0	LDYLSSLK	469.763	937.511	2	38	4.22449e+06
IPI00554481		solute carrier family 3 (activators of dibasic and neutral amino acid transport), member 2 isoform a	71307	-0.124035	0.917618	0.106134	0.908493	0	LKLEPHEGLLLR	473.29	1416.85	3	36	1.33969e+06
IPI00554481		solute carrier family 3 (activators of dibasic and neutral amino acid transport), member 2 isoform a	71307	-0.124035	0.917618	0.106134	1.02503	0.165409	NQKDDVAQTDLLQIDPNFGSKEDFDSLLQSAK	895.691	3578.74	4	44	240757
IPI00554481		solute carrier family 3 (activators of dibasic and neutral amino acid transport), member 2 isoform a	71307	-0.124035	0.917618	0.106134	0.779707	0.161634	VAEDEAEAAAAAK	623.302	1244.59	2	100	716092
IPI00554481		solute carrier family 3 (activators of dibasic and neutral amino acid transport), member 2 isoform a	71307	-0.124035	0.917618	0.106134	0.833719	0.150758	VILDLTPNYRGENSWFSTQVDTVATK	988.173	2961.5	3	23	477066
IPI00029266	SNRPE	Small nuclear ribonucleoprotein E	10854	-0.123704	0.917828	0	0.917828	0.13444	IMLKGDNITLLQSVSN	873.478	1744.94	2	66	4.23485e+06
IPI00030919	MAPKSP1	Mitogen-activated protein kinase kinase 1-interacting protein 1	13671	-0.123575	0.917911	0.306704	1.13478	0.0672999	KLPSVEGLHAIVVSDRDGVPVIK	810.136	2427.39	3	45	379008
IPI00030919		Mitogen-activated protein kinase kinase 1-interacting protein 1	13671	-0.123575	0.917911	0.306704	0.701038	0.225254	VANDNAPEHALRPGFLSTFALATDQGSK	976.494	2926.46	3	39	288589
IPI00374563	AGRN	Agrin precursor	222904	-0.12336	0.918047	0	0.918047	0	GLVEK	545.329	544.322	1	21	726764
IPI00383751		CALRETICULIN=CALCIUM binding protein (Fragment)	24924	-0.121189	0.91943	0.059032	0.875425	0.115518	EPAVYFK	853.447	852.44	1	25	1.67114e+06
IPI00383751		CALRETICULIN=CALCIUM binding protein (Fragment)	24924	-0.121189	0.91943	0.059032	1.00298	0	EPAVYFKEQFLDGDGWTSR	749.023	2244.05	3	43	1.10709e+06
IPI00383751		CALRETICULIN=CALCIUM binding protein (Fragment)	24924	-0.121189	0.91943	0.059032	0.960207	0.227939	FYALSASFEPFSNK	804.39	1606.77	2	84	2.74268e+06
IPI00383751		CALRETICULIN=CALCIUM binding protein (Fragment)	24924	-0.121189	0.91943	0.059032	0.88747	0	GEWKPR	386.708	771.402	2	22	7.40231e+06
IPI00383751		CALRETICULIN=CALCIUM binding protein (Fragment)	24924	-0.121189	0.91943	0.059032	0.871071	0.224108	WIESK	670.365	669.357	1	22	7.01128e+06
IPI00384051	PSME2	Proteasome activator complex subunit 2	27384	-0.119357	0.920598	0.207378	0.954901	0	AFYAELYHIISSNLEK	949.49	1896.97	2	77	406119
IPI00384051		Proteasome activator complex subunit 2	27384	-0.119357	0.920598	0.207378	1.10869	0	TKVEAFQTTISK	676.874	1351.73	2	55	674468
IPI00384051		Proteasome activator complex subunit 2	27384	-0.119357	0.920598	0.207378	0.698207	0	VLSLLALVKPEVWTLKEK	689.426	2065.26	3	44	239899
IPI00647650	EIF3H	Eukaryotic translation initiation factor 3 subunit 3	40076	-0.118365	0.921231	0	0.921231	0.145132	SAVADKHELLSLASSNHLGK	693.04	2076.1	3	59	1.54169e+06
IPI00026328	TXNDC12	Thioredoxin domain-containing protein 12 precursor	19365	-0.116838	0.922207	0	0.922207	0	ILFLDPSGK	499.295	996.575	2	38	2.78851e+06
IPI00012585	HEXB	Beta-hexosaminidase beta chain precursor	63527	-0.116441	0.92246	0.172793	0.940995	0.113424	EISEVFPDQFIHLGGDEVEFK	812.398	2434.17	3	29	363859
IPI00012585		Beta-hexosaminidase beta chain precursor	63527	-0.116441	0.92246	0.172793	0.91005	0	GSIVWQEVFDDKAK	811.415	1620.82	2	64	336748
IPI00012585		Beta-hexosaminidase beta chain precursor	63527	-0.116441	0.92246	0.172793	1.18472	0	KLESFYIQK	578.324	1154.63	2	32	2.07087e+06
IPI00012585		Beta-hexosaminidase beta chain precursor	63527	-0.116441	0.92246	0.172793	0.640264	0	LAPGTIVEVWK	610.861	1219.71	2	32	511298
IPI00012585		Beta-hexosaminidase beta chain precursor	63527	-0.116441	0.92246	0.172793	0.917533	0	LAPGTIVEVWKDSAYPEELSR	1180.61	2359.21	2	83	221212
IPI00012585		Beta-hexosaminidase beta chain precursor	63527	-0.116441	0.92246	0.172793	0.941202	0	VLDIIATINK	550.34	1098.66	2	37	546870
IPI00215911	APEX1	DNA-(apurinic or apyrimidinic site) lyase	35800	-0.115662	0.922959	0.104594	0.948783	0	GLDWVKEEAPDILCLQETK	748.711	2243.11	3	49	923314
IPI00215911		DNA-(apurinic or apyrimidinic site) lyase	35800	-0.115662	0.922959	0.104594	1.06975	0	KPLVLCGDLNVAHEEIDLRNPK	844.122	2529.34	3	44	332584
IPI00215911		DNA-(apurinic or apyrimidinic site) lyase	35800	-0.115662	0.922959	0.104594	0.944913	0.0327608	LDYFLLSHSLLPALCDSK	698.03	2091.07	3	35	1.80179e+06
IPI00215911		DNA-(apurinic or apyrimidinic site) lyase	35800	-0.115662	0.922959	0.104594	0.793014	0.0762769	QRWDEAFRK	618.318	1234.62	2	29	1.36879e+06
IPI00215911		DNA-(apurinic or apyrimidinic site) lyase	35800	-0.115662	0.922959	0.104594	0.858333	0.159937	TSPSGKPATLK	543.812	1085.61	2	26	5.04402e+06
IPI00017160	VTA1	Protein C6orf55	34143	-0.114998	0.923383	0	0.923383	0	AALAPLPPLPAQFK	738.435	1474.85	2	53	3.08442e+06
IPI00215918	ARF4	ADP-ribosylation factor 4	20481	-0.114602	0.923637	0.751397	0.392319	0	ILMVGLDAAGK	544.313	1086.61	2	53	1.87623e+06
IPI00215918		ADP-ribosylation factor 4	20481	-0.114602	0.923637	0.751397	1.45496	0	IQEVADELQK	590.818	1179.62	2	52	1.68411e+06
IPI00294911	SDHB	Succinate dehydrogenase [ubiquinone] iron-sulfur protei	32407	-0.113713	0.924206	0.012243	0.932863	0	CGPMVLDALIK	612.832	1223.65	2	46	2.01915e+06
IPI00294911		Succinate dehydrogenase [ubiquinone] iron-sulfur protei	32407	-0.113713	0.924206	0.012243	0.915549	0.0887898	DLVPDLSNFYAQYK	836.917	1671.82	2	39	2.48453e+06
IPI00217477	HMGB3	High mobility group protein B3	23005	-0.112764	0.924815	0.123701	0.852417	0	IKSTNPGISIGDVAK	750.426	1498.84	2	36	515925
IPI00217477		High mobility group protein B3	23005	-0.112764	0.924815	0.123701	0.978019	0.212221	KLGEMWNNLNDSEKQPYITK	803.403	2407.19	3	64	428716
IPI00217477		High mobility group protein B3	23005	-0.112764	0.924815	0.123701	0.811664	0.16655	KNPEVPVNFAEFSK	803.418	1604.82	2	51	1.04692e+06
IPI00217477		High mobility group protein B3	23005	-0.112764	0.924815	0.123701	1.14522	0	KNPEVPVNFAEFSKK	578.646	1732.92	3	44	434570
IPI00217477		High mobility group protein B3	23005	-0.112764	0.924815	0.123701	0.739282	0	LKEKYEK	469.271	936.528	2	31	5.91045e+06
IPI00217477		High mobility group protein B3	23005	-0.112764	0.924815	0.123701	0.944128	0	NPEVPVNFAEFSK	739.37	1476.73	2	24	521998
IPI00217477		High mobility group protein B3	23005	-0.112764	0.924815	0.123701	1.01825	0	RPPSGFFLFCSEFRPK	658.002	1970.98	3	64	696815
IPI00217477		High mobility group protein B3	23005	-0.112764	0.924815	0.123701	0.84891	0.151585	STNPGISIGDVAK	629.835	1257.66	2	77	5.19858e+06
IPI00217477		High mobility group protein B3	23005	-0.112764	0.924815	0.123701	0.985446	0	STNPGISIGDVAKK	693.883	1385.75	2	57	803334
IPI00098902	OGDH	oxoglutarate (alpha-ketoglutarate) dehydrogenase (lipoamide) isoform 1 precursor	117059	-0.112035	0.925282	0	0.925282	0.0937925	IEQLSPFPFDLLLK	830.473	1658.93	2	47	189575
IPI00106491	MRTO4	mRNA turnover protein 4 homolog	27657	-0.111714	0.925488	0.166811	1.04344	0.150745	GVVTLLSDYEVCKEGDVLTPEQAR	893.451	2677.33	3	59	1.15436e+06
IPI00106491		mRNA turnover protein 4 homolog	27657	-0.111714	0.925488	0.166811	0.807535	0	QLGLPTALKR	548.845	1095.67	2	48	926294
IPI00006181	EIF3D	Eukaryotic translation initiation factor 3 subunit 7	64560	-0.110989	0.925953	0.100418	0.854947	0	GAVIATELKNNSYK	754.409	1506.8	2	82	540031
IPI00006181		Eukaryotic translation initiation factor 3 subunit 7	64560	-0.110989	0.925953	0.100418	0.99696	0.134301	WTCCALLAGSEYLK	840.404	1678.79	2	57	517914
IPI00182289	RPS29	40S ribosomal protein S29	6769	-0.109441	0.926947	0.0583968	0.89168	0	DIGFIKLD	928.525	927.518	1	44	4.79321e+06
IPI00182289		40S ribosomal protein S29	6769	-0.109441	0.926947	0.0583968	0.994354	0	HGLIRK	366.242	730.469	2	22	5.30656e+06
IPI00182289		40S ribosomal protein S29	6769	-0.109441	0.926947	0.0583968	0.894807	0	KYGLNMCR	521.252	1040.49	2	32	2.10689e+06
IPI00328170	GCS1	Mannosyl-oligosaccharide glucosidase	92022	-0.107209	0.928383	0.0714919	0.996898	0	AVQLKPRPPQGLVR	520.323	1557.95	3	23	3.71553e+06
IPI00328170		Mannosyl-oligosaccharide glucosidase	92022	-0.107209	0.928383	0.0714919	0.829548	0	FTLLPPTSPGDTAPK	775.421	1548.83	2	36	1.85933e+06
IPI00328170		Mannosyl-oligosaccharide glucosidase	92022	-0.107209	0.928383	0.0714919	0.925247	0.0905001	GRDPALPTLLNPK	700.412	1398.81	2	35	8.04039e+06
IPI00328170		Mannosyl-oligosaccharide glucosidase	92022	-0.107209	0.928383	0.0714919	0.857891	0	LTTEFVK	419.24	836.465	2	24	6.62571e+06
IPI00328170		Mannosyl-oligosaccharide glucosidase	92022	-0.107209	0.928383	0.0714919	0.999216	0.130107	SPKPLLTGLMWAQQGTTPGTPK	775.757	2324.25	3	32	1.12525e+06
IPI00328170		Mannosyl-oligosaccharide glucosidase	92022	-0.107209	0.928383	0.0714919	0.961496	0.179878	TFQLK	644.386	643.378	1	23	1.5626e+06
IPI00005966	NDUFA12	13kDa differentiation-associated protein variant (Fragment)	17204	-0.104602	0.930061	0	0.930061	0	MELVQVLKR	579.339	1156.66	2	81	196813
IPI00009368	SFXN1	Sideroflexin-1	35750	-0.103286	0.93091	0.107489	1.04076	0	KIVHDYR	465.761	929.508	2	31	5.96671e+06
IPI00009368		Sideroflexin-1	35750	-0.103286	0.93091	0.107489	0.975972	0	SGELPPNINIKEPR	807.441	1612.87	2	55	214365
IPI00009368		Sideroflexin-1	35750	-0.103286	0.93091	0.107489	0.788013	0	SSMSVTSLEAELQAK	794.904	1587.79	2	55	1.49031e+06
IPI00009368		Sideroflexin-1	35750	-0.103286	0.93091	0.107489	0.918895	0.177964	YIYDSAFHPDTGEK	825.88	1649.75	2	62	615567
IPI00019903	CCDC44	Coiled-coil domain-containing protein 44	32913	-0.102986	0.931104	0	0.931104	0	GPGGSSLLIEALSNSSHK	585.307	1752.9	3	38	676767
IPI00031514	RFC5	Replication factor C subunit 5	38757	-0.102346	0.931517	0	0.931517	0	FCLICNYLSK	659.321	1316.63	2	39	892782
IPI00291006	MDH2	Malate dehydrogenase, mitochondrial precursor	35965	-0.0989385	0.93372	0.122274	0.940034	0	ANTFVAELK	496.774	991.534	2	51	2.5564e+06
IPI00291006		Malate dehydrogenase, mitochondrial precursor	35965	-0.0989385	0.93372	0.122274	0.8886	0	EGVVECSFVK	577.282	1152.55	2	31	1.78483e+06
IPI00291006		Malate dehydrogenase, mitochondrial precursor	35965	-0.0989385	0.93372	0.122274	1.08536	0	FVFSLVDAMNGK	664.34	1326.67	2	69	410032
IPI00291006		Malate dehydrogenase, mitochondrial precursor	35965	-0.0989385	0.93372	0.122274	0.914266	0.0703236	GYLGPEQLPDCLK	749.377	1496.74	2	51	9.43073e+06
IPI00291006		Malate dehydrogenase, mitochondrial precursor	35965	-0.0989385	0.93372	0.122274	0.927383	0.113037	GYLGPEQLPDCLKGCDVVVIPAGVPR	939.823	2816.45	3	61	1.25391e+06
IPI00291006		Malate dehydrogenase, mitochondrial precursor	35965	-0.0989385	0.93372	0.122274	1.07882	0	HGVYNPNKIFGVTTLDIVR	715.06	2142.16	3	44	834743
IPI00291006		Malate dehydrogenase, mitochondrial precursor	35965	-0.0989385	0.93372	0.122274	0.72357	0	IQEAGTEVVK	541.302	1080.59	2	55	3.60001e+06
IPI00291006		Malate dehydrogenase, mitochondrial precursor	35965	-0.0989385	0.93372	0.122274	1.1736	0	KGEDFVK	411.721	821.428	2	24	2.97273e+06
IPI00291006		Malate dehydrogenase, mitochondrial precursor	35965	-0.0989385	0.93372	0.122274	0.986994	0	LTLYDIAHTPGVAADLSHIETK	789.085	2364.23	3	88	1.60017e+06
IPI00291006		Malate dehydrogenase, mitochondrial precursor	35965	-0.0989385	0.93372	0.122274	1.01688	0	MISDAIPELK	558.802	1115.59	2	61	3.61477e+06
IPI00291006		Malate dehydrogenase, mitochondrial precursor	35965	-0.0989385	0.93372	0.122274	0.826728	0.0543435	NLGIGK	601.366	600.359	1	25	7.29863e+06
IPI00291006		Malate dehydrogenase, mitochondrial precursor	35965	-0.0989385	0.93372	0.122274	0.840899	0	SQETECTYFSTPLLLGK	991.486	1980.96	2	85	257927
IPI00291006		Malate dehydrogenase, mitochondrial precursor	35965	-0.0989385	0.93372	0.122274	0.934684	0.0776304	TIIPLISQCTPK	685.89	1369.77	2	59	1.77437e+07
IPI00291006		Malate dehydrogenase, mitochondrial precursor	35965	-0.0989385	0.93372	0.122274	0.874228	0.104195	VAVLGASGGIGQPLSLLLK	901.056	1800.1	2	104	4.40807e+06
IPI00291006		Malate dehydrogenase, mitochondrial precursor	35965	-0.0989385	0.93372	0.122274	0.991923	0	VNVPVIGGHAGK	574.334	1146.65	2	52	3.49744e+06
IPI00291006		Malate dehydrogenase, mitochondrial precursor	35965	-0.0989385	0.93372	0.122274	0.735553	0	VSSFEEK	825.4	824.393	1	23	904677
IPI00604517	NCL	74 kDa protein	74439	-0.09849	0.93401	0.32321	1.13918	0	ALELTGLK	422.761	843.507	2	30	1.59011e+06
IPI00604517		74 kDa protein	74439	-0.09849	0.93401	0.32321	0.0574895	0	AVTTPGKK	401.245	800.476	2	24	269780
IPI00604517		74 kDa protein	74439	-0.09849	0.93401	0.32321	1.18524	0.219971	EAMEDGEIDGNKVTLDWAKPK	782.714	2345.12	3	62	910339
IPI00604517		74 kDa protein	74439	-0.09849	0.93401	0.32321	1.04555	0.0467099	GFGFVDFNSEEDAK	781.343	1560.67	2	64	1.42256e+06
IPI00604517		74 kDa protein	74439	-0.09849	0.93401	0.32321	0.430351	0.0640592	GLSEDTTEETLKESFDGSVR	734.013	2199.02	3	36	383893
IPI00604517		74 kDa protein	74439	-0.09849	0.93401	0.32321	1.02717	0	IVTDRETGSSK	600.819	1199.62	2	61	1.04293e+06
IPI00604517		74 kDa protein	74439	-0.09849	0.93401	0.32321	1.12111	0.207831	NLPYK	642.37	641.362	1	21	437363
IPI00604517		74 kDa protein	74439	-0.09849	0.93401	0.32321	1.17035	0	SISLYYTGEK	580.795	1159.58	2	33	1.10049e+06
IPI00604517		74 kDa protein	74439	-0.09849	0.93401	0.32321	0.954895	0	TGISDVFAK	469.253	936.492	2	35	4.03427e+06
IPI00604517		74 kDa protein	74439	-0.09849	0.93401	0.32321	0.958767	0	TLFVK	607.381	606.373	1	23	2.62589e+06
IPI00604517		74 kDa protein	74439	-0.09849	0.93401	0.32321	1.22547	0.260008	TLLAK	545.365	544.358	1	27	9.01444e+06
IPI00604517		74 kDa protein	74439	-0.09849	0.93401	0.32321	0.819527	0	TLVLSNLSYSATEETLQEVFEK	1255.15	2508.28	2	100	1.12706e+06
IPI00604517		74 kDa protein	74439	-0.09849	0.93401	0.32321	0.878014	0	VEGTEPTTAFNLFVGNLNFNK	1156.58	2311.15	2	83	411407
IPI00604517		74 kDa protein	74439	-0.09849	0.93401	0.32321	1.06303	0.087238	VTQDELKEVFEDAAEIR	1000.51	1999	2	106	2.76155e+06
IPI00010153	RPL23	60S ribosomal protein L23	14970	-0.0981906	0.934204	0.129672	1.08768	0	GSAITGPVAK	450.761	899.507	2	52	1.04121e+07
IPI00010153		60S ribosomal protein L23	14970	-0.0981906	0.934204	0.129672	0.854557	0.0799158	ISLGLPVGAVINCADNTGAK	989.53	1977.05	2	65	6.9506e+06
IPI00010153		60S ribosomal protein L23	14970	-0.0981906	0.934204	0.129672	1.08173	0.175705	KKVHPAVVIR	573.877	1145.74	2	30	5.03388e+06
IPI00010153		60S ribosomal protein L23	14970	-0.0981906	0.934204	0.129672	0.881601	0.086456	KVHPAVVIR	513.836	1025.66	2	36	2.55624e+06
IPI00010153		60S ribosomal protein L23	14970	-0.0981906	0.934204	0.129672	0.937599	0	LNRLPAAGVGDMVMATVK	615.002	1841.99	3	47	530722
IPI00010153		60S ribosomal protein L23	14970	-0.0981906	0.934204	0.129672	0.76206	0	NLYIISVK	949.57	948.562	1	24	3.59346e+06
IPI00007765	HSPA9	Stress-70 protein, mitochondrial precursor	73920	-0.0979353	0.934369	0.110959	1.0749	0	ETGVDLTKDNMALQR	845.927	1689.84	2	66	898088
IPI00007765		Stress-70 protein, mitochondrial precursor	73920	-0.0979353	0.934369	0.110959	0.90695	0	KDSETGENIR	574.781	1147.55	2	63	1.49311e+06
IPI00007765		Stress-70 protein, mitochondrial precursor	73920	-0.0979353	0.934369	0.110959	1.03721	0	LVGMPAKR	440.27	878.525	2	34	1.38622e+06
IPI00007765		Stress-70 protein, mitochondrial precursor	73920	-0.0979353	0.934369	0.110959	0.785112	0	LYSPSQIGAFVLMK	789.428	1576.84	2	59	740947
IPI00007765		Stress-70 protein, mitochondrial precursor	73920	-0.0979353	0.934369	0.110959	1.11628	0	NTTIPTK	782.45	781.443	1	34	1.59016e+06
IPI00007765		Stress-70 protein, mitochondrial precursor	73920	-0.0979353	0.934369	0.110959	0.869628	0.0532556	NVPFK	604.346	603.339	1	22	2.58598e+06
IPI00007765		Stress-70 protein, mitochondrial precursor	73920	-0.0979353	0.934369	0.110959	0.931887	0.245101	QAASSLQQASLK	620.343	1238.67	2	66	3.44305e+06
IPI00007765		Stress-70 protein, mitochondrial precursor	73920	-0.0979353	0.934369	0.110959	0.942097	0.109392	QAVTNPNNTFYATK	784.889	1567.76	2	80	1.17006e+06
IPI00007765		Stress-70 protein, mitochondrial precursor	73920	-0.0979353	0.934369	0.110959	0.8065	0.0391981	RYDDPEVQKDIK	753.383	1504.75	2	56	376146
IPI00007765		Stress-70 protein, mitochondrial precursor	73920	-0.0979353	0.934369	0.110959	0.873125	0	VINEPTAAALAYGLDK	827.45	1652.89	2	89	317361
IPI00018931	VPS35	Vacuolar protein sorting 35	92447	-0.0978976	0.934394	0.152466	0.826584	0.0812201	IPVDTYNNILTVLK	801.959	1601.9	2	79	813279
IPI00018931		Vacuolar protein sorting 35	92447	-0.0978976	0.934394	0.152466	1.0422	0	PTTQQSPQDEQEKLLDEAIQAVK	866.107	2595.3	3	59	301353
IPI00017592	LETM1	Leucine zipper-EF-hand-containing transmembrane protein 1, mitochondrial precursor	83986	-0.0973403	0.934755	0.11224	0.893555	0.144338	AMYLPDTLSPADQLK	831.925	1661.84	2	52	1.59691e+06
IPI00017592		Leucine zipper-EF-hand-containing transmembrane protein 1, mitochondrial precursor	83986	-0.0973403	0.934755	0.11224	0.794926	0	DFSVFFQK	509.256	1016.5	2	23	657922
IPI00017592		Leucine zipper-EF-hand-containing transmembrane protein 1, mitochondrial precursor	83986	-0.0973403	0.934755	0.11224	1.01637	0.304821	FLQDTIEEMALK	719.368	1436.72	2	60	807468
IPI00017592		Leucine zipper-EF-hand-containing transmembrane protein 1, mitochondrial precursor	83986	-0.0973403	0.934755	0.11224	1.03417	0.10836	STLQTLPEIVAK	650.379	1298.74	2	52	1.81568e+06
IPI00026970	SUPT16H	chromatin-specific transcription elongation factor large subunit	120409	-0.0958331	0.935732	0.14313	1.10812	0	AASITSEVFNK	583.807	1165.6	2	73	1.24722e+06
IPI00026970		chromatin-specific transcription elongation factor large subunit	120409	-0.0958331	0.935732	0.14313	1.00487	0.146378	ASNIKAPGEQTVPALNLQNAFR	780.422	2338.24	3	59	794057
IPI00026970		chromatin-specific transcription elongation factor large subunit	120409	-0.0958331	0.935732	0.14313	0.986799	0.138081	AVTLDKDAYYR	682.851	1363.69	2	52	2.18685e+06
IPI00026970		chromatin-specific transcription elongation factor large subunit	120409	-0.0958331	0.935732	0.14313	1.05832	0	EGSLVINSK	473.764	945.514	2	26	838988
IPI00026970		chromatin-specific transcription elongation factor large subunit	120409	-0.0958331	0.935732	0.14313	0.9398	0.18719	ELAAQLNEEAK	608.314	1214.61	2	37	974484
IPI00026970		chromatin-specific transcription elongation factor large subunit	120409	-0.0958331	0.935732	0.14313	1.01113	0.36919	GDKVDILYNNIK	696.38	1390.75	2	46	476879
IPI00026970		chromatin-specific transcription elongation factor large subunit	120409	-0.0958331	0.935732	0.14313	0.924273	0.257615	IGVFSK	650.387	649.38	1	28	863648
IPI00026970		chromatin-specific transcription elongation factor large subunit	120409	-0.0958331	0.935732	0.14313	0.564492	0.146923	LAESVEK	775.42	774.413	1	28	754021
IPI00026970		chromatin-specific transcription elongation factor large subunit	120409	-0.0958331	0.935732	0.14313	0.850077	0.214646	NEGNIFPNPEATFVK	842.925	1683.83	2	50	4.53508e+06
IPI00026970		chromatin-specific transcription elongation factor large subunit	120409	-0.0958331	0.935732	0.14313	0.896201	0.0888819	VMEIVDADEKVR	706.372	1410.73	2	84	1.47581e+06
IPI00026970		chromatin-specific transcription elongation factor large subunit	120409	-0.0958331	0.935732	0.14313	0.948967	0	YTEGVQSLNWTK	713.354	1424.69	2	99	564876
IPI00011551	TRIM4	Isoform Beta of Tripartite motif protein 4	54972	-0.0955416	0.935921	0	0.935921	0.0837478	KVMHLQDVEVK	671.363	1340.71	2	25	1.21396e+06
IPI00024919	PRDX3	Thioredoxin-dependent peroxide reductase, mitochondrial precursor	28017	-0.094555	0.936561	0	0.936561	0.104199	GLFIIDPNGVIK	643.38	1284.75	2	55	3.67557e+06
IPI00384497	PTPLB	Protein tyrosine phosphatase-like member b	28733	-0.0930214	0.937557	0	0.937557	0	AAVAATAAAK	443.754	885.493	2	94	1.97888e+06
IPI00007927	SMC2	Isoform 1 of Struc	136266	-0.0921568	0.938119	0.0775678	0.832158	0.0992789	ALNHEIEELEK	666.848	1331.68	2	35	735033
IPI00007927		Isoform 1 of Struc	136266	-0.0921568	0.938119	0.0775678	0.827607	0	EGMFNNANVLFK	692.34	1382.66	2	43	238038
IPI00007927		Isoform 1 of Struc	136266	-0.0921568	0.938119	0.0775678	0.965791	0.106233	FQELKDVQDELR	760.392	1518.77	2	82	1.257e+06
IPI00007927		Isoform 1 of Struc	136266	-0.0921568	0.938119	0.0775678	0.871769	0.093534	IKENELR	451.259	900.504	2	37	1.21002e+06
IPI00007927		Isoform 1 of Struc	136266	-0.0921568	0.938119	0.0775678	0.994822	0.150322	LKETYEALLAR	657.879	1313.74	2	57	1.47088e+06
IPI00007927		Isoform 1 of Struc	136266	-0.0921568	0.938119	0.0775678	0.948914	0.423267	SAEELKEMQDK	654.312	1306.61	2	34	237408
IPI00007927		Isoform 1 of Struc	136266	-0.0921568	0.938119	0.0775678	0.981119	0	SQAASILTK	459.767	917.519	2	22	635446
IPI00007927		Isoform 1 of Struc	136266	-0.0921568	0.938119	0.0775678	1.05451	0.081697	SYESQIEVMAAEVAK	827.903	1653.79	2	77	465809
IPI00007927		Isoform 1 of Struc	136266	-0.0921568	0.938119	0.0775678	0.966386	0.109237	TILEEEITPTIQK	757.92	1513.82	2	83	2.39888e+06
IPI00026185	CAPZB	Isoform 1 of F-actin capping protein beta subunit	31616	-0.0906776	0.939082	0	0.939082	0	LVEDMENKIR	623.828	1245.64	2	51	716910
IPI00296215	TACSTD1	Tumor-associated calcium signal transducer 1 precursor	35582	-0.088375	0.940582	0.0628502	0.985505	0	RAKPEGALQNNDGLYDPDCDESGLFK	970.449	2908.32	3	57	417731
IPI00296215		Tumor-associated calcium signal transducer 1 precursor	35582	-0.088375	0.940582	0.0628502	1.00349	0.0899034	TQNDVDIADVAYYFEK	945.942	1889.87	2	129	1.1315e+06
IPI00296215		Tumor-associated calcium signal transducer 1 precursor	35582	-0.088375	0.940582	0.0628502	0.892211	0	TQNDVDIADVAYYFEKDVK	745.026	2232.06	3	36	324713
IPI00296215		Tumor-associated calcium signal transducer 1 precursor	35582	-0.088375	0.940582	0.0628502	0.881122	0.126193	YQLDPK	763.397	762.39	1	21	655878
IPI00304435	NIPSNAP1	Protein NipSnap1	33460	-0.0882394	0.94067	0.185379	1.07175	0	IQFHNVKPEYLDAYNSLTEAVLPK	930.49	2788.45	3	63	453863
IPI00304435		Protein NipSnap1	33460	-0.0882394	0.94067	0.185379	0.809587	0	LKPGTMIEWGNNWAR	591.635	1771.88	3	34	1.0906e+06
IPI00012011	CFL1	Cofilin-1	18588	-0.0873833	0.941228	0.0333249	0.994029	0	ASGVAVSDGVIK	572.815	1143.62	2	68	2.84436e+06
IPI00012011		Cofilin-1	18588	-0.0873833	0.941228	0.0333249	0.909931	0	AVLFCLSEDKK	655.344	1308.67	2	49	992927
IPI00012011		Cofilin-1	18588	-0.0873833	0.941228	0.0333249	0.915966	0.0348253	ESKKEDLVFIFWAPESAPLK	778.751	2333.23	3	48	313740
IPI00012011		Cofilin-1	18588	-0.0873833	0.941228	0.0333249	0.946951	0.0860008	LGGSAVISLEGKPL	674.9	1347.78	2	29	1.01681e+06
IPI00012011		Cofilin-1	18588	-0.0873833	0.941228	0.0333249	0.939264	0.0909121	YALYDATYETK	669.316	1336.62	2	61	5.73084e+06
IPI00061178	CCBL2	RNA binding motif protein, X-linked-like 1	42173	-0.0871031	0.941411	0	0.941411	0	LFIGGLNTETNEK	718.375	1434.74	2	39	263261
IPI00014232	ARL6IP1	ARL-6-interacting protein 1	23518	-0.0859404	0.94217	0.0467414	0.975221	0.147713	FHEICSNLVK	627.823	1253.63	2	30	2.00807e+06
IPI00014232		ARL-6-interacting protein 1	23518	-0.0859404	0.94217	0.0467414	0.909119	0.0451074	IFGSNK	665.361	664.354	1	27	9.34635e+06
IPI00465233	EIF3EIP	eukaryotic translation initiation factor 3, subunit E interacting protein	71085	-0.0852854	0.942598	0.121588	1.12583	0	IQLLVFK	434.791	867.567	2	43	4.46432e+06
IPI00465233		eukaryotic translation initiation factor 3, subunit E interacting protein	71085	-0.0852854	0.942598	0.121588	0.92203	0.0441428	KSEEEIDFLR	637.328	1272.64	2	53	1.8471e+06
IPI00465233		eukaryotic translation initiation factor 3, subunit E interacting protein	71085	-0.0852854	0.942598	0.121588	0.785668	0.0354163	LHSLLGDYYQAIK	760.91	1519.81	2	63	1.49476e+06
IPI00465233		eukaryotic translation initiation factor 3, subunit E interacting protein	71085	-0.0852854	0.942598	0.121588	0.843813	0.0414021	QYEQQTYQVIPEVIK	937.494	1872.97	2	56	1.28226e+06
IPI00465233		eukaryotic translation initiation factor 3, subunit E interacting protein	71085	-0.0852854	0.942598	0.121588	1.01368	0	VSSDVIDQK	495.759	989.503	2	50	640382
IPI00465233		eukaryotic translation initiation factor 3, subunit E interacting protein	71085	-0.0852854	0.942598	0.121588	0.964567	0	VYEIQDIYENSWTK	898.436	1794.86	2	83	674285
IPI00216691	PFN1	Profilin-1	15085	-0.0846609	0.943006	0.0647937	0.89014	0	EGVHGGLINKK	576.33	1150.65	2	25	905154
IPI00216691		Profilin-1	15085	-0.0846609	0.943006	0.0647937	0.995455	0.126733	SSFYVNGLTLGGQK	735.883	1469.75	2	65	2.88059e+06
IPI00216691		Profilin-1	15085	-0.0846609	0.943006	0.0647937	0.883847	0.0898911	STGGAPTFNVTVTK	690.362	1378.71	2	57	2.90105e+06
IPI00216691		Profilin-1	15085	-0.0846609	0.943006	0.0647937	1.00258	0.292021	TFVNITPAEVGVLVGKDR	958.036	1914.06	2	57	391323
IPI00014149	TTC35	Tetratricopeptide repeat protein KIAA0103	34982	-0.0841157	0.943363	0	0.943363	0	NSEQIVEVGEELINEYASK	1076.03	2150.04	2	77	635182
IPI00012795	EIF3I	Eukaryotic translation initiation factor 3 subunit 2	36878	-0.0825194	0.944407	0.057596	0.90368	0	LFDSTTLEHQK	659.836	1317.66	2	52	1.32959e+06
IPI00012795		Eukaryotic translation initiation factor 3 subunit 2	36878	-0.0825194	0.944407	0.057596	0.985133	0	SGEVLVNVK	472.774	943.534	2	51	1.49137e+06
IPI00305166	SDHA	Succinate dehydrogenase [ubiquinone] flavoprotein subun	73672	-0.079624	0.946304	0.091486	1.05576	0	AAFGLSEAGFNTACVTK	872.422	1742.83	2	105	544720
IPI00305166		Succinate dehydrogenase [ubiquinone] flavoprotein subun	73672	-0.079624	0.946304	0.091486	1.01011	0	AFGGQSLK	404.221	806.428	2	22	1.87746e+06
IPI00305166		Succinate dehydrogenase [ubiquinone] flavoprotein subun	73672	-0.079624	0.946304	0.091486	0.949602	0	TEDGKIYQR	559.291	1116.57	2	45	1.05572e+06
IPI00305166		Succinate dehydrogenase [ubiquinone] flavoprotein subun	73672	-0.079624	0.946304	0.091486	0.827789	0	VGSVLQEGCGK	567.285	1132.56	2	60	1.5712e+06
IPI00305166		Succinate dehydrogenase [ubiquinone] flavoprotein subun	73672	-0.079624	0.946304	0.091486	0.888256	0	VTLEYRPVIDK	670.886	1339.76	2	53	786784
IPI00219330	ILF3	Isoform 5 of Interleukin enhancer-binding factor 3	74959	-0.0795709	0.946339	0.218934	1.10115	0	AYAALAALEK	510.789	1019.56	2	75	839922
IPI00219330		Isoform 5 of Interleukin enhancer-binding factor 3	74959	-0.0795709	0.946339	0.218934	0.791529	0	VLGMDPLPSK	528.792	1055.57	2	38	1.11002e+06
IPI00304925	HSPA1B	Heat shock 70 k	70294	-0.0777744	0.947518	0.191277	0.733962	0	AFYPEEISSMVLTK	815.905	1629.79	2	79	408217
IPI00304925		Heat shock 70 k	70294	-0.0777744	0.947518	0.191277	1.00682	0	ITITNDKGR	513.296	1024.58	2	63	3.01691e+06
IPI00304925		Heat shock 70 k	70294	-0.0777744	0.947518	0.191277	1.22659	0	LIGDAAK	344.205	686.396	2	29	8.53265e+06
IPI00304925		Heat shock 70 k	70294	-0.0777744	0.947518	0.191277	0.961127	0.0846481	NALESYAFNMK	644.305	1286.6	2	62	2.60474e+06
IPI00304925		Heat shock 70 k	70294	-0.0777744	0.947518	0.191277	0.809099	0.1821	NQVALNPQNTVFDAK	829.93	1657.84	2	65	672955
IPI00003968	NDUFA9	NADH dehydrogenase [ubiquinone] 1 alpha subcomplex subunit 9, mitochondrial precursor	42654	-0.0777688	0.947522	0	0.947522	0.0908503	FGPIPLGSLGWK	636.361	1270.71	2	48	3.16853e+06
IPI00007423	ANP32B	Isoform 1 of Acidic leucine-rich nuclear phosphoprote	28941	-0.0773186	0.947818	0	0.947818	0	SLDLFNCEVTNLNDYRESVFK	855.076	2562.21	3	60	505920
IPI00026154	PRKCSH	Glucosidase 2 beta subunit precursor	60228	-0.0770145	0.948017	0.132682	0.830091	0	ILIEDWKK	530.822	1059.63	2	37	2.46997e+06
IPI00026154		Glucosidase 2 beta subunit precursor	60228	-0.0770145	0.948017	0.132682	0.969869	0.58177	LGGSPTSLGTWGSWIGPDHDKFSAMK	916.785	2747.33	3	80	606020
IPI00026154		Glucosidase 2 beta subunit precursor	60228	-0.0770145	0.948017	0.132682	1.21587	0	LIELQAGKK	500.314	998.613	2	44	1.08669e+06
IPI00026154		Glucosidase 2 beta subunit precursor	60228	-0.0770145	0.948017	0.132682	0.828747	0.122727	LVSQKPK	400.255	798.496	2	32	3.43803e+06
IPI00026154		Glucosidase 2 beta subunit precursor	60228	-0.0770145	0.948017	0.132682	1.05254	0.0491324	LWEEQLAAAK	583.819	1165.62	2	60	6.6607e+06
IPI00026154		Glucosidase 2 beta subunit precursor	60228	-0.0770145	0.948017	0.132682	0.88811	0.0494865	NKFEEAER	511.749	1021.48	2	25	9.61045e+06
IPI00026154		Glucosidase 2 beta subunit precursor	60228	-0.0770145	0.948017	0.132682	0.856746	0	SLKDMEESIR	604.303	1206.59	2	37	2.0705e+06
IPI00026154		Glucosidase 2 beta subunit precursor	60228	-0.0770145	0.948017	0.132682	0.942165	0.161765	TVKEEAEKPER	658.346	1314.68	2	37	3.53822e+06
IPI00002557	COPG2	Coatomer subunit gamma-2	98700	-0.075648	0.948916	0.151031	0.954635	0	ELAPAVSVLQLFCSSPKPALR	761.755	2282.24	3	31	342504
IPI00002557		Coatomer subunit gamma-2	98700	-0.075648	0.948916	0.151031	1.09701	0.0671552	SIATLAITTLLK	622.895	1243.78	2	95	2.12749e+06
IPI00002557		Coatomer subunit gamma-2	98700	-0.075648	0.948916	0.151031	0.795107	0.0513744	SIPLAMAPVFEQK	715.89	1429.77	2	57	1.35325e+06
IPI00413195	ERMP1	hypothetical protein LOC79956	101023	-0.0748958	0.949411	0.239305	0.632732	0	AFINLEAAGVGGK	623.844	1245.67	2	74	3.14058e+06
IPI00413195		hypothetical protein LOC79956	101023	-0.0748958	0.949411	0.239305	1.18807	0	AGDNILAVLK	511.311	1020.61	2	97	1.67669e+06
IPI00413195		hypothetical protein LOC79956	101023	-0.0748958	0.949411	0.239305	1.09172	0	HLATSDMLAAASK	658.338	1314.66	2	55	877652
IPI00413195		hypothetical protein LOC79956	101023	-0.0748958	0.949411	0.239305	0.759936	0	SPQLDALKEK	564.816	1127.62	2	43	589790
IPI00413195		hypothetical protein LOC79956	101023	-0.0748958	0.949411	0.239305	1.07459	0.240272	TFHDLEGNAVKR	693.859	1385.7	2	48	315823
IPI00021304	KRT2	Keratin, type II cytoskeletal 2 epidermal	66110	-0.0747989	0.949474	0.1799	0.822266	0.166996	FASFIDK	827.429	826.422	1	40	1.16723e+07
IPI00021304		Keratin, type II cytoskeletal 2 epidermal	66110	-0.0747989	0.949474	0.1799	1.07668	0	FASFIDKVR	541.803	1081.59	2	61	3.60576e+06
IPI00329306	KRT74	Keratin 5c	59847	-0.0747989	0.949474	0.1799	0.822266	0.166996	FASFIDK	827.429	826.422	1	40	1.16723e+07
IPI00329306		Keratin 5c	59847	-0.0747989	0.949474	0.1799	1.07668	0	FASFIDKVR	541.803	1081.59	2	61	3.60576e+06
IPI00220991	AP2B1	Isoform 2 of AP-2 complex subunit beta-1	106695	-0.0744132	0.949728	0.160645	0.782938	0	AVWLPAVK	442.274	882.532	2	23	1.46328e+06
IPI00220991		Isoform 2 of AP-2 complex subunit beta-1	106695	-0.0744132	0.949728	0.160645	0.736186	0	CVSTLLDLIQTK	695.884	1389.75	2	68	1.31325e+06
IPI00220991		Isoform 2 of AP-2 complex subunit beta-1	106695	-0.0744132	0.949728	0.160645	1.19917	0	KGEIFELK	482.279	962.543	2	21	1.12199e+06
IPI00220991		Isoform 2 of AP-2 complex subunit beta-1	106695	-0.0744132	0.949728	0.160645	0.798504	0	LLSTDPVTAK	526.808	1051.6	2	39	2.1809e+06
IPI00220991		Isoform 2 of AP-2 complex subunit beta-1	106695	-0.0744132	0.949728	0.160645	0.972703	0.0180647	LSHANSAVVLSAVK	702.409	1402.8	2	58	2.08851e+06
IPI00220991		Isoform 2 of AP-2 complex subunit beta-1	106695	-0.0744132	0.949728	0.160645	0.996824	0	LVYLYLMNYAK	695.875	1389.74	2	50	297187
IPI00220991		Isoform 2 of AP-2 complex subunit beta-1	106695	-0.0744132	0.949728	0.160645	1.06341	0	MEPLNNLQVAVK	682.379	1362.74	2	41	366175
IPI00220991		Isoform 2 of AP-2 complex subunit beta-1	106695	-0.0744132	0.949728	0.160645	1.12402	0	NINLIVQK	475.3	948.585	2	40	1.20286e+06
IPI00220991		Isoform 2 of AP-2 complex subunit beta-1	106695	-0.0744132	0.949728	0.160645	1.02318	0.137551	NVEGQDMLYQSLK	766.88	1531.74	2	44	2.56748e+06
IPI00220991		Isoform 2 of AP-2 complex subunit beta-1	106695	-0.0744132	0.949728	0.160645	0.800358	0	QVFLATWK	496.783	991.551	2	36	1.43984e+06
IPI00005159	ACTR2	Actin-like protein 2	45017	-0.072566	0.950945	0.114303	0.87012	0.00433969	ILLTEPPMNPTK	677.376	1352.74	2	38	1.52312e+06
IPI00005159		Actin-like protein 2	45017	-0.072566	0.950945	0.114303	1.03177	0	VGNIEIKDLMVGDEASELR	696.692	2087.06	3	35	234861
IPI00073713	MSI2	Isoform 1 of RNA-binding protein Musashi homolog 2	35345	-0.0718861	0.951393	0.087084	1.04385	0	GFGFVTFADPASVDK	779.383	1556.75	2	76	593261
IPI00073713		Isoform 1 of RNA-binding protein Musashi homolog 2	35345	-0.0718861	0.951393	0.087084	0.870918	0	GFGFVTFADPASVDKVLGQPHHELDSK	966.82	2897.44	3	34	240159
IPI00073713		Isoform 1 of RNA-binding protein Musashi homolog 2	35345	-0.0718861	0.951393	0.087084	0.939417	0.0538024	MFIGGLSWQTSPDSLRDYFSK	812.397	2434.17	3	44	207101
IPI00029468	ACTR1A	Alpha-centractin	42701	-0.0713864	0.951723	0	0.951723	0	TLFSNIVLSGGSTLFK	842.472	1682.93	2	49	200118
IPI00396370	EIF3B	Isoform 1 of Euk	92833	-0.0703672	0.952396	0.153957	1.01722	0	ISVSFYHVK	540.298	1078.58	2	30	689434
IPI00396370		Isoform 1 of Euk	92833	-0.0703672	0.952396	0.153957	1.06334	0	MTLDTLSIYETPSMGLLDKK	752.723	2255.15	3	27	140766
IPI00396370		Isoform 1 of Euk	92833	-0.0703672	0.952396	0.153957	0.776626	0	NLFNVVDCK	554.776	1107.54	2	38	878864
IPI00010404	SF3B5	Splicing factor 3B subunit 5	10243	-0.0685031	0.953627	0.13676	0.856923	0.0708435	MLQPCGPPADKPEEN	841.879	1681.74	2	57	1.0712e+06
IPI00010404		Splicing factor 3B subunit 5	10243	-0.0685031	0.953627	0.13676	1.05033	0.133806	TDRYTIHSQLEHLQSK	666.673	1997	3	57	1.26784e+06
IPI00441344	GLB1	Beta-galactosidase precursor	76499	-0.0669883	0.954629	0.050426	0.933728	0.176943	SLYPLTFIQVK	658.889	1315.76	2	37	2.4701e+06
IPI00441344		Beta-galactosidase precursor	76499	-0.0669883	0.954629	0.050426	1.01214	0.052358	TVGAALDILCPSGPIK	806.445	1610.88	2	78	1.33721e+06
IPI00441344		Beta-galactosidase precursor	76499	-0.0669883	0.954629	0.050426	0.918013	0	VNYGAYINDFK	652.319	1302.62	2	49	1.36793e+06
IPI00015953	DDX21	Isoform 1 of Nucleolar RNA helicase 2	87804	-0.0667292	0.9548	0	0.9548	0.324654	TFSFAIPLIEK	633.36	1264.71	2	42	236559
IPI00011937	PRDX4	Peroxiredoxin-4	30749	-0.0660784	0.955231	0	0.955231	0.0937671	GLFIIDDKGILR	680.404	1358.79	2	60	4.69026e+06
IPI00171438	TXNDC5	Thioredoxin domain-containing protein 5 precursor	48283	-0.0660411	0.955256	0.0310151	0.933325	0	EFPGLAGVK	459.258	916.502	2	35	2.51738e+06
IPI00171438		Thioredoxin domain-containing protein 5 precursor	48283	-0.0660411	0.955256	0.0310151	0.977187	0	FVLSQAKDEL	575.311	1148.61	2	37	7.09207e+06
IPI00013068	EIF3E	Eukaryotic translation initiation factor 3 subunit 6	52587	-0.0654789	0.955628	0.193568	0.818755	0	MLFDYLADK	558.276	1114.54	2	38	1.09208e+06
IPI00013068		Eukaryotic translation initiation factor 3 subunit 6	52587	-0.0654789	0.955628	0.193568	1.0925	0.148323	QLQAETEPIVK	628.348	1254.68	2	41	2.28947e+06
IPI00012831	HBXIP	hepatitis B virus x-interacting protein	18489	-0.0633704	0.957026	0	0.957026	0	GTLSDEHAGVISVLAQQAAK	665.689	1994.04	3	35	1.15879e+06
IPI00004503	LAMP1	LAMP1 protein	45367	-0.0619695	0.957955	0.0365897	0.932083	0	ALQATVGNSYK	576.306	1150.6	2	53	2.45521e+06
IPI00004503		LAMP1 protein	45367	-0.0619695	0.957955	0.0365897	0.983828	0.161849	FFLQGIQLNTILPDARDPAFK	804.778	2411.31	3	55	2.08835e+06
IPI00465248	ENO1	enolase 1	47481	-0.0573658	0.961017	0.271284	0.800843	0	DATNVGDEGGFAPNILENKEGLELLK	915.129	2742.37	3	39	611882
IPI00465248		enolase 1	47481	-0.0573658	0.961017	0.271284	1.27424	0	SILK	510.337	509.33	1	22	519106
IPI00465248		enolase 1	47481	-0.0573658	0.961017	0.271284	0.807966	0	YISPDQLADLYK	717.373	1432.73	2	35	4.38291e+06
IPI00056494	RPL36AL	60S ribosomal protein L36a-like	12615	-0.0564243	0.961645	0	0.961645	0	KGQVIQF	410.24	818.465	2	24	1.15534e+06
IPI00031461	GDI2	Rab GDP dissociation inhibitor beta	51087	-0.0562542	0.961758	0	0.961758	0	FVSISDLLVPK	609.361	1216.71	2	40	3.63887e+06
IPI00011416	ECH1	Delta3,5-delta2,4-dienoyl-CoA isomerase, mitochondrial precursor	36136	-0.055735	0.962104	0	0.962104	0.118247	YCAQDAFFQVK	688.819	1375.62	2	36	1.05077e+06
IPI00075248	CALM2	calmodulin 3	16696	-0.0556393	0.962168	0.0033987	0.964571	0	ADQLTEEQIAEFK	782.381	1562.75	2	82	913417
IPI00075248		calmodulin 3	16696	-0.0556393	0.962168	0.0033987	0.959765	0.1811	VFDKDGNGYISAAELR	877.94	1753.87	2	99	528131
IPI00025341	BDH1	D-beta-hydroxybutyrate dehydrogenase, mitochondrial precursor	38532	-0.0549853	0.962604	0.119866	0.877846	0	GFLVFAGCLMK	621.822	1241.63	2	62	239819
IPI00025341		D-beta-hydroxybutyrate dehydrogenase, mitochondrial precursor	38532	-0.0549853	0.962604	0.119866	1.04736	0.111288	VSVVEPGNFIAATSLYSPESIQAIAK	897.812	2690.42	3	73	1.72585e+06
IPI00328840	THOC4	THO complex subunit 4	26741	-0.0535092	0.96359	0	0.96359	0	ADKMDMSLDDIIK	768.868	1535.72	2	76	1.20478e+06
IPI00183603	DC2	DC2 protein	16932	-0.0499271	0.965985	0.00333284	0.968342	0	MKLPGYLMG	505.264	1008.51	2	35	915594
IPI00183603		DC2 protein	16932	-0.0499271	0.965985	0.00333284	0.963628	0.189623	VPFLVLECPNLK	714.899	1427.78	2	56	9.74585e+06
IPI00033143	EIF3K	Eukaryotic translation initiation factor 3 subunit 12	25329	-0.0496905	0.966144	0	0.966144	0	ENAYDLEANLAVLK	781.906	1561.8	2	93	355939
IPI00029731	RPL35A	60S ribosomal protein L35a	12587	-0.0490602	0.966566	0.147935	1.07117	0	AIFAGYKR	463.266	924.518	2	40	4.32875e+06
IPI00029731		60S ribosomal protein L35a	12587	-0.0490602	0.966566	0.147935	0.86196	0	FRSNLPAK	470.776	939.537	2	23	2.01738e+06
IPI00012645	SPTBN2	Isoform 1 of Spectrin beta chain, brain 2	272496	-0.0484996	0.966941	0.0904091	1.03087	0	ALAVEGKR	426.263	850.511	2	47	401107
IPI00012645		Isoform 1 of Spectrin beta chain, brain 2	272496	-0.0484996	0.966941	0.0904091	0.903013	0	GNLEVLLFTIQSK	731.42	1460.83	2	62	50343.6
IPI00221088	RPS9	40S ribosomal protein S9	22504	-0.0477409	0.96745	0.0823401	0.877734	0	ELLTLDEKDPRR	495.607	1483.8	3	42	1.13896e+06
IPI00221088		40S ribosomal protein S9	22504	-0.0477409	0.96745	0.0823401	0.990418	0	IGVLDEGK	419.741	837.468	2	43	3.80784e+06
IPI00221088		40S ribosomal protein S9	22504	-0.0477409	0.96745	0.0823401	1.10424	0	KQVVNIPSFIVR	704.431	1406.85	2	43	286636
IPI00221088		40S ribosomal protein S9	22504	-0.0477409	0.96745	0.0823401	0.920368	0	LQTQVFK	432.253	862.492	2	29	546483
IPI00221088		40S ribosomal protein S9	22504	-0.0477409	0.96745	0.0823401	0.907649	0	RLQTQVFK	514.311	1026.61	2	28	2.53194e+06
IPI00221088		40S ribosomal protein S9	22504	-0.0477409	0.96745	0.0823401	1.04469	0.0442548	SRLDQELK	494.775	987.535	2	37	6.67107e+06
IPI00221088		40S ribosomal protein S9	22504	-0.0477409	0.96745	0.0823401	0.927052	0	VKFTLAK	403.76	805.506	2	27	1.1174e+06
IPI00163505	RBM39	Isoform 1 of RNA-binding region-containing protein 2	59628	-0.0462638	0.968441	0	0.968441	0	DLEEFFSTVGK	640.32	1278.62	2	55	63627.4
IPI00025054	HNRNPU	Isoform Long of Heterogenous nuclear ribonucleoprotein U	91033	-0.0449912	0.969296	0	0.969296	0.140075	EKPYFPIPEEYTFIQNVPLEDR	911.46	2731.36	3	54	1.06133e+06
IPI00329745	LRPPRC	130 kDa leucine-rich protein	160023	-0.0425676	0.970925	0.126781	0.882813	0	AGYPQYVSEILEK	752.892	1503.77	2	72	340040
IPI00329745		130 kDa leucine-rich protein	160023	-0.0425676	0.970925	0.126781	0.962648	0.100324	AVKEEGFPIRPHYFWPLLVGR	628.597	2510.36	4	36	354711
IPI00329745		130 kDa leucine-rich protein	160023	-0.0425676	0.970925	0.126781	1.00601	0.133866	CVANNQVETLEK	706.85	1411.69	2	66	978020
IPI00329745		130 kDa leucine-rich protein	160023	-0.0425676	0.970925	0.126781	0.913737	0	DAGIEPGPDTYLALLNAYAEKGDIDHVK	747.127	2984.48	4	27	428641
IPI00329745		130 kDa leucine-rich protein	160023	-0.0425676	0.970925	0.126781	0.909022	0.0616042	EQNIVFNAETYSNLIK	945.987	1889.96	2	68	1.03153e+06
IPI00329745		130 kDa leucine-rich protein	160023	-0.0425676	0.970925	0.126781	1.04254	0.184992	LGAVYDVSHYNALLK	835.954	1669.89	2	79	841134
IPI00329745		130 kDa leucine-rich protein	160023	-0.0425676	0.970925	0.126781	1.11999	0	LQDAINILK	518.318	1034.62	2	34	1118000
IPI00329745		130 kDa leucine-rich protein	160023	-0.0425676	0.970925	0.126781	0.986782	0	LVEKGETDLIQK	694.902	1387.79	2	49	902617
IPI00329745		130 kDa leucine-rich protein	160023	-0.0425676	0.970925	0.126781	1.03067	0	LVELTQK	415.753	829.491	2	28	1.56057e+06
IPI00329745		130 kDa leucine-rich protein	160023	-0.0425676	0.970925	0.126781	0.996675	0.122445	MLNGLEDSIGLSK	688.859	1375.7	2	71	785641
IPI00329745		130 kDa leucine-rich protein	160023	-0.0425676	0.970925	0.126781	1.29148	0	MVFINNIALAQIK	737.924	1473.83	2	60	435503
IPI00329745		130 kDa leucine-rich protein	160023	-0.0425676	0.970925	0.126781	0.764816	0	NTKLDDLFLKR	681.891	1361.77	2	36	504553
IPI00329745		130 kDa leucine-rich protein	160023	-0.0425676	0.970925	0.126781	0.963788	0	NVQGIIEILK	563.845	1125.68	2	52	1.82661e+06
IPI00329745		130 kDa leucine-rich protein	160023	-0.0425676	0.970925	0.126781	0.826999	0.170866	TVQLTSSELESTLETLK	939.999	1877.98	2	60	325211
IPI00329745		130 kDa leucine-rich protein	160023	-0.0425676	0.970925	0.126781	0.865911	0.0360729	VIEEQLEPAVEK	692.372	1382.73	2	54	1.44724e+06
IPI00063903	USMG5	upregulated during skeletal muscle growth 5	6510	-0.0419563	0.971337	0	0.971337	0	AGPESDAQYQFTGIKK	870.433	1738.85	2	68	643180
IPI00031804	VDAC3	Isoform 1 of Voltage-dependent anion-selective channel protein 3	30981	-0.039246	0.973163	0.149754	1.13243	0	FGIAAK	303.684	605.353	2	27	1.59608e+07
IPI00031804		Isoform 1 of Voltage-dependent anion-selective channel protein 3	30981	-0.039246	0.973163	0.149754	0.951865	0	LSQNNFALGYK	627.827	1253.64	2	41	691476
IPI00031804		Isoform 1 of Voltage-dependent anion-selective channel protein 3	30981	-0.039246	0.973163	0.149754	0.835199	0	LTLSALIDGK	519.818	1037.62	2	68	9.23763e+06
IPI00401264	TXNDC4	Thioredoxin domain-containing protein 4 precursor	47341	-0.0387624	0.97349	0	0.97349	0.0427382	VANILHDDCAFLSAFGDVSKPER	854.42	2560.24	3	30	2.79491e+06
IPI00004092	ATP2A3	Isoform SERCA3B of Sarcoplasmic/endoplasmic reticulum calcium ATPase 3	115444	-0.0359067	0.975419	0.338696	1.21491	0	KAEIGIAMGSGTAVAK	752.414	1502.81	2	57	302948
IPI00004092		Isoform SERCA3B of Sarcoplasmic/endoplasmic reticulum calcium ATPase 3	115444	-0.0359067	0.975419	0.338696	0.735924	0	VGEATETALTCLVEK	810.912	1619.81	2	107	1.1689e+06
IPI00007756	RAB22A	Ras-related protein Rab-22A	22069	-0.0358023	0.975489	0.289896	1.18048	0	DAKDYADSIHAIFVETSAK	694.346	2080.02	3	34	194470
IPI00007756		Ras-related protein Rab-22A	22069	-0.0358023	0.975489	0.289896	0.770501	0.0715069	GSAAAIIVYDITKEETFSTLK	753.073	2256.2	3	36	137390
IPI00178083	TPM3	29 kDa protein	29346	-0.0352369	0.975871	0.148973	1.08121	0	AGITTIEAVKR	604.858	1207.7	2	45	628958
IPI00178083		29 kDa protein	29346	-0.0352369	0.975871	0.148973	0.870532	0	LATALQKLEEAEKAADESER	734.712	2201.12	3	39	234598
IPI00216550	CD55	Isoform 1 of Complement decay-accelerating factor precursor	49713	-0.0314283	0.978451	0.103758	0.905083	0	LTCLQNLK	495.277	988.539	2	32	721286
IPI00216550		Isoform 1 of Complement decay-accelerating factor precursor	49713	-0.0314283	0.978451	0.103758	1.05182	0	WSTAVEFCK	568.27	1134.53	2	27	433750
IPI00328748	ARMET	ARMET protein precursor	27399	-0.030819	0.978864	0.0707947	0.925889	0.261274	IINEVSKPLAHHIPVEK	642.039	1923.09	3	37	478235
IPI00328748		ARMET protein precursor	27399	-0.030819	0.978864	0.0707947	1.05927	0	QIDLSTVDLK	566.316	1130.62	2	28	474464
IPI00328748		ARMET protein precursor	27399	-0.030819	0.978864	0.0707947	0.951434	0.0595725	QIDLSTVDLKK	630.364	1258.71	2	72	857544
IPI00025522	AACS	CDNA FLJ13974 fis, clone Y79AA1001581, weakly similar to ACETYL- COENZYME A SYNTHETASE	65255	-0.0306899	0.978952	0	0.978952	0.102671	EEIVK	617.351	616.344	1	25	1.20767e+06
IPI00299571	PDIA6	CDNA FLJ45525 fis, clone BRTHA2026311, highly similar to Protein disulfide isomerase A6	54408	-0.0301803	0.979298	0.0743144	1.05388	0	AATALKDVVK	508.311	1014.61	2	70	5.83204e+06
IPI00299571		CDNA FLJ45525 fis, clone BRTHA2026311, highly similar to Protein disulfide isomerase A6	54408	-0.0301803	0.979298	0.0743144	0.89598	0	ALDLFSDNAPPPELLEIINEDIAKR	931.829	2792.46	3	75	1.37294e+06
IPI00299571		CDNA FLJ45525 fis, clone BRTHA2026311, highly similar to Protein disulfide isomerase A6	54408	-0.0301803	0.979298	0.0743144	1.1011	0	FALLK	300.204	598.393	2	21	3.89873e+06
IPI00299571		CDNA FLJ45525 fis, clone BRTHA2026311, highly similar to Protein disulfide isomerase A6	54408	-0.0301803	0.979298	0.0743144	0.909119	0.0451074	IFGSNK	665.361	664.354	1	27	9.34635e+06
IPI00299571		CDNA FLJ45525 fis, clone BRTHA2026311, highly similar to Protein disulfide isomerase A6	54408	-0.0301803	0.979298	0.0743144	0.90144	0.212256	IFQKGESPVDYDGGR	834.404	1666.79	2	58	1.26696e+06
IPI00299571		CDNA FLJ45525 fis, clone BRTHA2026311, highly similar to Protein disulfide isomerase A6	54408	-0.0301803	0.979298	0.0743144	0.96142	0	NLEPEWAAAASEVK	761.884	1521.75	2	47	2.70125e+06
IPI00299571		CDNA FLJ45525 fis, clone BRTHA2026311, highly similar to Protein disulfide isomerase A6	54408	-0.0301803	0.979298	0.0743144	1.02898	0	NLEPEWAAAASEVKEQTK	1001	1999.98	2	85	721800
IPI00299571		CDNA FLJ45525 fis, clone BRTHA2026311, highly similar to Protein disulfide isomerase A6	54408	-0.0301803	0.979298	0.0743144	0.941758	0	NSYLEVLLK	543.818	1085.62	2	58	8.04005e+06
IPI00299571		CDNA FLJ45525 fis, clone BRTHA2026311, highly similar to Protein disulfide isomerase A6	54408	-0.0301803	0.979298	0.0743144	1.02	0.220279	VGAVDADKHHSLGGQYGVQGFPTIK	861.109	2580.3	3	65	1.76792e+06
IPI00013468	BUB3	Mitotic checkpoint protein BUB3	37587	-0.0294678	0.979782	0	0.979782	0.129619	VAVEYLDPSPEVQK	787.409	1572.8	2	58	785465
IPI00029764	SF3A3	Splicing factor 3A subunit 3	59154	-0.0270715	0.98141	0.106753	1.09508	0	SALLALGLK	443.292	884.569	2	42	3.71649e+06
IPI00029764		Splicing factor 3A subunit 3	59154	-0.0270715	0.98141	0.106753	0.95478	0	SLESLDTSLFAK	659.852	1317.69	2	73	1.07135e+06
IPI00029764		Splicing factor 3A subunit 3	59154	-0.0270715	0.98141	0.106753	0.998665	0	TYEDLKR	462.743	923.472	2	23	1.75135e+06
IPI00029764		Splicing factor 3A subunit 3	59154	-0.0270715	0.98141	0.106753	0.814768	0	VKPLQDQNELFGK	758.413	1514.81	2	39	1.03731e+06
IPI00029764		Splicing factor 3A subunit 3	59154	-0.0270715	0.98141	0.106753	1.04376	0.0447545	YLDLHDCYLK	674.328	1346.64	2	41	1.24656e+06
IPI00215638	DHX9	ATP-dependent RNA helicase A	142103	-0.0260474	0.982107	0.118304	0.839105	0	GANLKDYYSR	593.797	1185.58	2	32	682275
IPI00215638		ATP-dependent RNA helicase A	142103	-0.0260474	0.982107	0.118304	0.950208	0	GMTLVTPLQLLLFASK	874.506	1747	2	61	588197
IPI00215638		ATP-dependent RNA helicase A	142103	-0.0260474	0.982107	0.118304	1.15261	0	KLEAGIR	393.745	785.475	2	47	967155
IPI00215638		ATP-dependent RNA helicase A	142103	-0.0260474	0.982107	0.118304	1.07669	0.203096	KVFDPVPVGVTK	643.38	1284.75	2	32	940801
IPI00215638		ATP-dependent RNA helicase A	142103	-0.0260474	0.982107	0.118304	1.00867	0	LGGIGQFLAK	506.307	1010.6	2	50	2.38702e+06
IPI00215638		ATP-dependent RNA helicase A	142103	-0.0260474	0.982107	0.118304	1.111	0	NALIHK	348.214	694.413	2	24	978455
IPI00215638		ATP-dependent RNA helicase A	142103	-0.0260474	0.982107	0.118304	0.793731	0	QLYHLGVVEAYSGLTK	593.321	1776.94	3	42	823547
IPI00215638		ATP-dependent RNA helicase A	142103	-0.0260474	0.982107	0.118304	0.9472	0	TPLHEIALSIK	615.371	1228.73	2	43	539528
IPI00215638		ATP-dependent RNA helicase A	142103	-0.0260474	0.982107	0.118304	1.04905	0	VFDPVPVGVTK	579.332	1156.65	2	37	1.31277e+06
IPI00215638		ATP-dependent RNA helicase A	142103	-0.0260474	0.982107	0.118304	0.892812	0.178752	YPSPFFVFGEK	659.329	1316.64	2	42	1.25328e+06
IPI00012440	FUCA2	Plasma alpha-L-fucosidase precursor	54368	-0.0249311	0.982868	0	0.982868	0	FFNANQWADIFQASGAK	957.958	1913.9	2	76	282230
IPI00289819	IGF2R	Cation-independent mannose-6-phosphate receptor precursor	281056	-0.0244867	0.98317	0.204553	0.937067	0.0300554	DGIIVLK	765.496	764.489	1	27	122239
IPI00289819		Cation-independent mannose-6-phosphate receptor precursor	281056	-0.0244867	0.98317	0.204553	1.17706	0	FVCNDDVYSGPLK	757.355	1512.7	2	76	172204
IPI00289819		Cation-independent mannose-6-phosphate receptor precursor	281056	-0.0244867	0.98317	0.204553	1.10278	0	SFSLGDIYFK	588.801	1175.59	2	35	208094
IPI00289819		Cation-independent mannose-6-phosphate receptor precursor	281056	-0.0244867	0.98317	0.204553	0.715775	0	VQSSIAFLCGK	605.318	1208.62	2	58	146582
IPI00219420	SMC3	Structural maintenance of chromosome 3	141853	-0.0239271	0.983552	0.134286	0.93489	0.113433	IKLEGIITR	525.842	1049.67	2	43	1.09832e+06
IPI00219420		Structural maintenance of chromosome 3	141853	-0.0239271	0.983552	0.134286	1.10734	0	LELK	502.324	501.317	1	22	1.04906e+06
IPI00219420		Structural maintenance of chromosome 3	141853	-0.0239271	0.983552	0.134286	0.816403	0.0842646	MNLPGEVTFLPLNK	786.928	1571.84	2	64	1.04947e+06
IPI00219420		Structural maintenance of chromosome 3	141853	-0.0239271	0.983552	0.134286	1.07557	0	QKLLEK	379.742	757.469	2	24	479447
IPI00030702	IDH3A	Isoform 1 of Isocitrate dehydrogenase [NAD] subunit alpha, mitochondrial precursor	40022	-0.0236175	0.983763	0	0.983763	0	SNVTAVHK	432.245	862.475	2	44	1.41856e+06
IPI00013485	RPS2	40S ribosomal pro	31590	-0.0213281	0.985325	0.220592	1.11655	0	ATFDAISK	860.461	859.454	1	22	990154
IPI00013485		40S ribosomal pro	31590	-0.0213281	0.985325	0.220592	1.08669	0.14919	ETVFTK	724.388	723.381	1	25	3.74789e+06
IPI00013485		40S ribosomal pro	31590	-0.0213281	0.985325	0.220592	1.01498	0.058297	GCTATLGNFAK	570.279	1138.54	2	56	3.25019e+06
IPI00013485		40S ribosomal pro	31590	-0.0213281	0.985325	0.220592	1.18846	0	GTGIVSAPVPK	513.304	1024.59	2	36	1.95847e+06
IPI00013485		40S ribosomal pro	31590	-0.0213281	0.985325	0.220592	1.01179	0	SLEEIYLFSLPIK	780.445	1558.88	2	64	1.20943e+06
IPI00013485		40S ribosomal pro	31590	-0.0213281	0.985325	0.220592	0.963768	0	SPYQEFTDHLVK	488.577	1462.71	3	53	1004969
IPI00013485		40S ribosomal pro	31590	-0.0213281	0.985325	0.220592	0.515045	0.0555209	TYSYLTPDLWK	697.858	1393.7	2	38	2.28762e+06
IPI00100160	CAND1	Isoform 1 of Cullin-associated NEDD8-dissociated protein 1	137999	-0.0194253	0.986626	0.0959417	0.975369	0.209514	AADIDQEVKER	637.323	1272.63	2	60	1.33592e+06
IPI00100160		Isoform 1 of Cullin-associated NEDD8-dissociated protein 1	137999	-0.0194253	0.986626	0.0959417	1.08628	0	ALTLIAGSPLK	546.349	1090.68	2	76	4.72716e+06
IPI00100160		Isoform 1 of Cullin-associated NEDD8-dissociated protein 1	137999	-0.0194253	0.986626	0.0959417	0.835557	0	ASASYHISNLLEK	737.882	1473.75	2	60	2.26925e+06
IPI00100160		Isoform 1 of Cullin-associated NEDD8-dissociated protein 1	137999	-0.0194253	0.986626	0.0959417	0.923841	0	EGPAVVGQFIQDVK	743.898	1485.78	2	60	778801
IPI00100160		Isoform 1 of Cullin-associated NEDD8-dissociated protein 1	137999	-0.0194253	0.986626	0.0959417	0.923964	0	FMATNDLMTELQK	771.372	1540.73	2	75	962880
IPI00100160		Isoform 1 of Cullin-associated NEDD8-dissociated protein 1	137999	-0.0194253	0.986626	0.0959417	0.970485	0.0198868	FTISDHPQPIDPLLK	860.968	1719.92	2	25	1.21652e+06
IPI00100160		Isoform 1 of Cullin-associated NEDD8-dissociated protein 1	137999	-0.0194253	0.986626	0.0959417	0.874766	0	HEMLPEFYK	597.289	1192.56	2	26	1.4831e+06
IPI00100160		Isoform 1 of Cullin-associated NEDD8-dissociated protein 1	137999	-0.0194253	0.986626	0.0959417	0.98863	0.292704	HTVDDGLDIRK	634.834	1267.65	2	21	518374
IPI00100160		Isoform 1 of Cullin-associated NEDD8-dissociated protein 1	137999	-0.0194253	0.986626	0.0959417	1.12447	0	IGEYLEK	430.236	858.458	2	40	864751
IPI00100160		Isoform 1 of Cullin-associated NEDD8-dissociated protein 1	137999	-0.0194253	0.986626	0.0959417	0.894175	0.0820553	ITSEALLVTQQLVK	771.96	1541.9	2	77	4.2354e+06
IPI00100160		Isoform 1 of Cullin-associated NEDD8-dissociated protein 1	137999	-0.0194253	0.986626	0.0959417	0.988922	0.0676728	LGTLSALDILIK	628.894	1255.77	2	76	1.37659e+06
IPI00100160		Isoform 1 of Cullin-associated NEDD8-dissociated protein 1	137999	-0.0194253	0.986626	0.0959417	1.16723	0	LKNEITR	441.268	880.522	2	37	1.88672e+06
IPI00100160		Isoform 1 of Cullin-associated NEDD8-dissociated protein 1	137999	-0.0194253	0.986626	0.0959417	1.08664	0	LLEDKNGEVQNLAVK	835.46	1668.91	2	79	518679
IPI00100160		Isoform 1 of Cullin-associated NEDD8-dissociated protein 1	137999	-0.0194253	0.986626	0.0959417	1.05793	0	NVVAECLGK	499.265	996.515	2	26	772424
IPI00100160		Isoform 1 of Cullin-associated NEDD8-dissociated protein 1	137999	-0.0194253	0.986626	0.0959417	0.890814	0.194054	SVILEAFSSPSEEVK	815.428	1628.84	2	68	3.71251e+06
IPI00100160		Isoform 1 of Cullin-associated NEDD8-dissociated protein 1	137999	-0.0194253	0.986626	0.0959417	0.99693	0.179162	VIRPLDQPSSFDATPYIK	683.034	2046.08	3	49	1.71372e+06
IPI00641693	LAMA5	Laminin alpha-5 chain precursor	412620	-0.0155077	0.989308	0	0.989308	0	DLADLAAYTALK	632.843	1263.67	2	76	101941
IPI00026530	LMAN1	ERGIC-53 protein precursor	57798	-0.0147028	0.989861	0.108471	1.06656	0	VAPSLK	622.402	621.395	1	22	1.25657e+06
IPI00026530		ERGIC-53 protein precursor	57798	-0.0147028	0.989861	0.108471	0.91316	0	YVSSLTEEISKR	706.375	1410.74	2	68	2.74145e+06
IPI00017381	RFC4	Replication factor C subunit 4	40170	-0.014138	0.990248	0	0.990248	0.0305992	SLEGADLPNLLFYGPPGTGK	1027.54	2053.07	2	85	866301
IPI00413318	PRKAG1	CDNA FLJ40287 fis, clone TESTI2027909, highly similar to 5'-AMP- ACTIVATED PROTEIN KINASE, GAMMA-1 SUBUNIT	38736	-0.0129964	0.991032	0	0.991032	0.176283	LVVVDENDVVK	618.849	1235.68	2	41	663757
IPI00550363	TAGLN2	Transgelin-2	22417	-0.0126589	0.991264	0	0.991264	0.163272	DDGLFSGDPNWFPK	801.869	1601.72	2	46	704470
IPI00022462	TFRC	Transferrin receptor protein 1	85274	-0.0104745	0.992766	0.0419752	0.963018	0	ILNIFGVIK	512.836	1023.66	2	48	1.08362e+06
IPI00022462		Transferrin receptor protein 1	85274	-0.0104745	0.992766	0.0419752	1.04078	0	VEYHFLSPYVSPK	783.403	1564.79	2	31	610196
IPI00022462		Transferrin receptor protein 1	85274	-0.0104745	0.992766	0.0419752	0.9745	0.120207	VSASPLLYTLIEK	721.424	1440.83	2	86	2.60113e+06
IPI00010796	P4HB	Protein disulfide-isomerase precursor	57480	-0.0103086	0.99288	0.137041	1.09448	0	ALAPEYAK	431.737	861.46	2	36	5.72987e+06
IPI00010796		Protein disulfide-isomerase precursor	57480	-0.0103086	0.99288	0.137041	1.30867	0	DGVVLFK	393.236	784.458	2	21	848254
IPI00010796		Protein disulfide-isomerase precursor	57480	-0.0103086	0.99288	0.137041	0.842598	0.180606	EADDIVNWLK	605.813	1209.61	2	38	9.29866e+06
IPI00010796		Protein disulfide-isomerase precursor	57480	-0.0103086	0.99288	0.137041	0.896082	0	ENLLDFIK	496.277	990.539	2	34	2.63748e+06
IPI00010796		Protein disulfide-isomerase precursor	57480	-0.0103086	0.99288	0.137041	1.02667	0.0964564	FDEGRNNFEGEVTKENLLDFIK	872.095	2613.26	3	46	723888
IPI00010796		Protein disulfide-isomerase precursor	57480	-0.0103086	0.99288	0.137041	0.934996	0.194625	FLEGK	593.329	592.322	1	27	3.82272e+06
IPI00010796		Protein disulfide-isomerase precursor	57480	-0.0103086	0.99288	0.137041	0.772278	0	HNQLPLVIEFTEQTAPK	658.359	1972.05	3	61	503689
IPI00010796		Protein disulfide-isomerase precursor	57480	-0.0103086	0.99288	0.137041	0.977953	0	IFGGEIK	386.228	770.442	2	24	2.42496e+06
IPI00010796		Protein disulfide-isomerase precursor	57480	-0.0103086	0.99288	0.137041	0.997506	0.198799	IKPHLMSQELPEDWDKQPVK	812.086	2433.24	3	41	800750
IPI00010796		Protein disulfide-isomerase precursor	57480	-0.0103086	0.99288	0.137041	1.01076	0	ILEFFGLK	487.794	973.573	2	31	5.01504e+06
IPI00010796		Protein disulfide-isomerase precursor	57480	-0.0103086	0.99288	0.137041	1.25787	0	ILEFFGLKK	547.834	1093.65	2	38	3.19474e+06
IPI00010796		Protein disulfide-isomerase precursor	57480	-0.0103086	0.99288	0.137041	1.07427	0.073666	ILEFFGLKKEECPAVR	651.36	1951.06	3	42	3.81113e+06
IPI00010796		Protein disulfide-isomerase precursor	57480	-0.0103086	0.99288	0.137041	0.870997	0	KEECPAVR	494.748	987.482	2	41	1.15372e+06
IPI00010796		Protein disulfide-isomerase precursor	57480	-0.0103086	0.99288	0.137041	1.09938	0.13162	KSNFAEALAAHK	643.845	1285.68	2	66	1.12905e+06
IPI00010796		Protein disulfide-isomerase precursor	57480	-0.0103086	0.99288	0.137041	0.920803	0	LITLEEEMTK	607.824	1213.63	2	48	1.67802e+06
IPI00010796		Protein disulfide-isomerase precursor	57480	-0.0103086	0.99288	0.137041	1.07184	0.170237	LKAEGSEIR	505.79	1009.56	2	37	5.3582e+06
IPI00010796		Protein disulfide-isomerase precursor	57480	-0.0103086	0.99288	0.137041	0.804925	0	MDSTANEVEAVK	655.302	1308.59	2	83	666424
IPI00010796		Protein disulfide-isomerase precursor	57480	-0.0103086	0.99288	0.137041	0.948635	0	NFEDVAFDEK	611.28	1220.54	2	50	1.15382e+06
IPI00010796		Protein disulfide-isomerase precursor	57480	-0.0103086	0.99288	0.137041	0.952868	0.174896	NFEDVAFDEKK	671.319	1340.62	2	39	3.34127e+06
IPI00010796		Protein disulfide-isomerase precursor	57480	-0.0103086	0.99288	0.137041	1.01322	0.137942	NNFEGEVTKENLLDFIK	1005.51	2009.01	2	46	575135
IPI00010796		Protein disulfide-isomerase precursor	57480	-0.0103086	0.99288	0.137041	1.16941	0	QFLQAAEAIDDIPFGITSNSDVFSK	905.118	2712.33	3	48	301741
IPI00010796		Protein disulfide-isomerase precursor	57480	-0.0103086	0.99288	0.137041	0.906864	0	SNFAEALAAHK	583.807	1165.6	2	48	3.29445e+06
IPI00010796		Protein disulfide-isomerase precursor	57480	-0.0103086	0.99288	0.137041	0.954847	0.224686	SVSDYDGKLSNFK	738.372	1474.73	2	70	2.28466e+06
IPI00010796		Protein disulfide-isomerase precursor	57480	-0.0103086	0.99288	0.137041	0.784157	0	TAAESFKGK	469.751	937.487	2	46	2.71018e+06
IPI00010796		Protein disulfide-isomerase precursor	57480	-0.0103086	0.99288	0.137041	1.02324	0.0724994	THILLFLPK	541.343	1080.67	2	52	1.30113e+07
IPI00010796		Protein disulfide-isomerase precursor	57480	-0.0103086	0.99288	0.137041	1.18139	0	TLDGFKK	412.746	823.478	2	23	5.93934e+06
IPI00010796		Protein disulfide-isomerase precursor	57480	-0.0103086	0.99288	0.137041	0.956327	0	VHSFPTLK	464.766	927.518	2	21	1.37422e+06
IPI00010796		Protein disulfide-isomerase precursor	57480	-0.0103086	0.99288	0.137041	0.959852	0	VLVGK	515.355	514.347	1	26	4.2564e+06
IPI00010796		Protein disulfide-isomerase precursor	57480	-0.0103086	0.99288	0.137041	1.09249	0.104009	YKPESEELTAER	730.361	1458.71	2	40	3.18077e+06
IPI00010796		Protein disulfide-isomerase precursor	57480	-0.0103086	0.99288	0.137041	1.13095	0	YQLDKDGVVLFK	712.892	1423.77	2	58	2.39994e+06
IPI00010796		Protein disulfide-isomerase precursor	57480	-0.0103086	0.99288	0.137041	0.742949	0	YQLDKDGVVLFKK	776.94	1551.87	2	43	287331
IPI00423570	KRAS	Isoform 2B of GTPase KRas	21639	-0.0101869	0.992964	0.105104	0.974231	0	LVVVGAGGVGK	482.307	962.599	2	55	4.08348e+06
IPI00423570		Isoform 2B of GTPase KRas	21639	-0.0101869	0.992964	0.105104	0.898486	0.129348	SYGIPFIETSAK	656.842	1311.67	2	31	2.73167e+06
IPI00423570		Isoform 2B of GTPase KRas	21639	-0.0101869	0.992964	0.105104	1.10617	0.0962274	TGEGFLCVFAINNTK	839.921	1677.83	2	63	918979
IPI00397904	NUP93	Nuclear pore complex protein Nup93	94012	-0.0082181	0.99432	0	0.99432	0.15645	QMTDVLLTPATDALK	812.941	1623.87	2	33	541618
IPI00007427	AGR2	AGR2	22281	-0.00418674	0.997102	0	0.997102	0.223844	LYAYEPADTALLLDNMKK	690.36	2068.06	3	32	1.83716e+06
IPI00013933	DSP	Isoform DPI of Desmoplakin	334023	-0.00379078	0.997376	0.152823	1.0803	0	AELIVQPELK	570.337	1138.66	2	47	292266
IPI00013933		Isoform DPI of Desmoplakin	334023	-0.00379078	0.997376	0.152823	1.18406	0.165585	AITGFDDPFSGK	631.81	1261.61	2	70	558252
IPI00013933		Isoform DPI of Desmoplakin	334023	-0.00379078	0.997376	0.152823	0.85249	0	ANSSATETINK	568.283	1134.55	2	53	76810.7
IPI00013933		Isoform DPI of Desmoplakin	334023	-0.00379078	0.997376	0.152823	1.12406	0	FLDQNLQK	503.272	1004.53	2	27	368726
IPI00013933		Isoform DPI of Desmoplakin	334023	-0.00379078	0.997376	0.152823	0.915003	0	GAGSIAGASASPK	541.29	1080.57	2	66	207953
IPI00013933		Isoform DPI of Desmoplakin	334023	-0.00379078	0.997376	0.152823	1.18842	0	GLVGIEFKEK	560.324	1118.63	2	27	394443
IPI00013933		Isoform DPI of Desmoplakin	334023	-0.00379078	0.997376	0.152823	1.08316	0.0727252	NKYETEINITK	676.857	1351.7	2	26	151075
IPI00013933		Isoform DPI of Desmoplakin	334023	-0.00379078	0.997376	0.152823	1.02514	0.0155246	QLLQEQESVK	601.325	1200.64	2	24	511858
IPI00013933		Isoform DPI of Desmoplakin	334023	-0.00379078	0.997376	0.152823	1.0378	0	QVQNLVNK	475.779	949.544	2	21	619431
IPI00013933		Isoform DPI of Desmoplakin	334023	-0.00379078	0.997376	0.152823	0.813962	0.214778	RVEEDIQQQK	636.831	1271.65	2	39	98112.8
IPI00013933		Isoform DPI of Desmoplakin	334023	-0.00379078	0.997376	0.152823	0.737602	0	SLSEEIKR	481.269	960.523	2	21	331201
IPI00013933		Isoform DPI of Desmoplakin	334023	-0.00379078	0.997376	0.152823	0.812261	0	SNKPIILR	470.8	939.586	2	22	367709
IPI00013933		Isoform DPI of Desmoplakin	334023	-0.00379078	0.997376	0.152823	1.11163	0	TVSVSEAIKK	531.314	1060.61	2	36	358208
IPI00604664	NDUFS1	NADH-ubiquinone oxidoreductase 75 kDa subunit, mitochondrial precursor	80443	-0.00150751	0.998956	0.0724805	1.03414	0	FAYDGLKR	485.262	968.509	2	27	546310
IPI00604664		NADH-ubiquinone oxidoreductase 75 kDa subunit, mitochondrial precursor	80443	-0.00150751	0.998956	0.0724805	0.934996	0.194625	FLEGK	593.329	592.322	1	27	3.82272e+06
IPI00604664		NADH-ubiquinone oxidoreductase 75 kDa subunit, mitochondrial precursor	80443	-0.00150751	0.998956	0.0724805	0.942571	0.0804956	NDGAAILAAVSSIAQK	768.925	1535.84	2	97	1.8083e+06
IPI00604664		NADH-ubiquinone oxidoreductase 75 kDa subunit, mitochondrial precursor	80443	-0.00150751	0.998956	0.0724805	1.08412	0	VALIGSPVDLTYTYDHLGDSPK	787.739	2360.2	3	22	1.13436e+06
IPI00005978	SFRS2	Splicing factor, arginine/serine-rich 2	25330	0.000247317	1.00017	0	1.00017	0	SYGRPPPDVEGMTSLKVDNLTYR	879.771	2636.29	3	63	626040
IPI00013881	HNRNPH1	heterogeneous nuclear ribonucleoprotein H1	49484	0.000966234	1.00067	0	1.00067	0	STGEAFVQFASQEIAEK	921.453	1840.89	2	76	836930
IPI00021807	GBA	glucocerebrosidase precursor	60134	0.00164767	1.00114	0	1.00114	0	NFVDSPIIVDITK	730.902	1459.79	2	51	415318
IPI00003923	UMPS	Isoform 1 of Uridine 5'-monophosphate synthase	52645	0.00297262	1.00206	0	1.00206	0	AALGPLVTGLYDVQAFK	881.99	1761.97	2	69	568897
IPI00220194	SLC2A1	Solute carrier family 2, facilitated glucose transporte	54425	0.00298793	1.00207	0.0957631	1.06979	0	KVTILELFR	559.851	1117.69	2	62	529945
IPI00220194		Solute carrier family 2, facilitated glucose transporte	54425	0.00298793	1.00207	0.0957631	0.934358	0.22923	QGGASQSDKTPEELFHPLGADSQV	833.397	2497.17	3	27	649835
IPI00031681	CDK2	Cell division protein kinase 2	34079	0.00323728	1.00225	0	1.00225	0	EISLLK	710.454	709.447	1	25	564760
IPI00028888	HNRNPD	Isoform 1 of Heterogeneous nuclear ribonucleoprotein D0	38581	0.00331451	1.0023	0.0996184	1.04897	0	FGEVVDCTLK	584.289	1166.56	2	61	2.92836e+06
IPI00028888		Isoform 1 of Heterogeneous nuclear ribonucleoprotein D0	38581	0.00331451	1.0023	0.0996184	1.08214	0	GFCFITFKEEEPVKK	620.318	1857.93	3	24	1.43973e+06
IPI00028888		Isoform 1 of Heterogeneous nuclear ribonucleoprotein D0	38581	0.00331451	1.0023	0.0996184	1.09129	0.211063	GFGFVLFK	457.76	913.506	2	47	6.57275e+06
IPI00028888		Isoform 1 of Heterogeneous nuclear ribonucleoprotein D0	38581	0.00331451	1.0023	0.0996184	0.89391	0	IFVGGLSPDTPEEK	744.884	1487.75	2	70	1.02011e+06
IPI00028888		Isoform 1 of Heterogeneous nuclear ribonucleoprotein D0	38581	0.00331451	1.0023	0.0996184	0.895182	0	SRGFGFVLFK	583.333	1164.65	2	31	754611
IPI00221089	RPS13	40S ribosomal protein S13	17081	0.00486984	1.00338	0.219697	1.01843	0	GLAPDLPEDLYHLIK	847.461	1692.91	2	53	413101
IPI00221089		40S ribosomal protein S13	17081	0.00486984	1.00338	0.219697	1.12832	0.156152	GLAPDLPEDLYHLIKK	911.509	1821	2	39	127646
IPI00221089		40S ribosomal protein S13	17081	0.00486984	1.00338	0.219697	1.10911	0.115515	KGLTPSQIGVILR	695.436	1388.86	2	67	3.04023e+06
IPI00221089		40S ribosomal protein S13	17081	0.00486984	1.00338	0.219697	1.07855	0	KHLER	341.703	681.392	2	21	2.88534e+06
IPI00221089		40S ribosomal protein S13	17081	0.00486984	1.00338	0.219697	1.15124	0.348513	LTSDDVKEQIYK	719.875	1437.74	2	64	1.92951e+06
IPI00221089		40S ribosomal protein S13	17081	0.00486984	1.00338	0.219697	1.01922	0.0773413	SKGLAPDLPEDLYHLIK	637.02	1908.04	3	49	306557
IPI00221089		40S ribosomal protein S13	17081	0.00486984	1.00338	0.219697	0.518798	0.235493	SKGLAPDLPEDLYHLIKK	679.717	2036.13	3	27	357829
IPI00045536	CHID1	Hypothetical protein	41822	0.00665552	1.00462	0	1.00462	0.113757	FTQISPVWLQLK	734.427	1466.84	2	54	1.65081e+06
IPI00008455	MYO6	Isoform 2 of Myosin-6	147324	0.00756972	1.00526	0.0530659	0.965174	0	IVEANPLLEAFGNAK	797.44	1592.86	2	67	414231
IPI00008455		Isoform 2 of Myosin-6	147324	0.00756972	1.00526	0.0530659	0.98517	0	SSEELLSALQK	602.825	1203.64	2	57	700873
IPI00008455		Isoform 2 of Myosin-6	147324	0.00756972	1.00526	0.0530659	1.06544	0.154727	SSVVGGFVSHYLLEK	811.432	1620.85	2	52	1.11844e+06
IPI00017964	SNRPD3	Small nuclear ribonucleoprotein Sm D3	14021	0.00788515	1.00548	0.160654	1.25003	0	AAILK	523.37	522.362	1	36	942903
IPI00017964		Small nuclear ribonucleoprotein Sm D3	14021	0.00788515	1.00548	0.160654	1.0782	0	FLILPDMLK	553.32	1104.63	2	33	2.07871e+06
IPI00017964		Small nuclear ribonucleoprotein Sm D3	14021	0.00788515	1.00548	0.160654	0.938577	0.117388	IRFLILPDMLK	679.916	1357.82	2	37	561704
IPI00017964		Small nuclear ribonucleoprotein Sm D3	14021	0.00788515	1.00548	0.160654	0.846173	0	SIGVPIK	755.466	754.459	1	37	3.39352e+06
IPI00017964		Small nuclear ribonucleoprotein Sm D3	14021	0.00788515	1.00548	0.160654	0.914424	0.230685	SIGVPIKVLHEAEGHIVTCETNTGEVYR	1053.54	3157.6	3	34	407992
IPI00012382	SNRPA	U1 small nuclear ribonucleoprotein A	31128	0.0127813	1.0089	0.0429695	1.0411	0	AVPETRPNHTIYINNLNEK	755.726	2264.16	3	24	2.38402e+06
IPI00012382		U1 small nuclear ribonucleoprotein A	31128	0.0127813	1.0089	0.0429695	1.02549	0	GQAFVIFK	455.264	908.513	2	43	594918
IPI00012382		U1 small nuclear ribonucleoprotein A	31128	0.0127813	1.0089	0.0429695	0.960106	0.0236865	TDSDIIAK	431.73	861.445	2	36	1.01786e+06
IPI00011285	CAPN1	Calpain-1 catalytic subunit	82465	0.0131353	1.00915	0.0138936	0.999322	0.17297	KAPSDLYQIILK	694.911	1387.81	2	49	934949
IPI00011285		Calpain-1 catalytic subunit	82465	0.0131353	1.00915	0.0138936	1.01897	0.107534	NYPATFWVNPQFK	810.41	1618.8	2	39	1.4793e+06
IPI00654777	EIF3F	Eukaryotic translation initiation factor 3 subunit 5	39236	0.0150805	1.01051	0.149513	1.18013	0	FLMSLVNQVPK	642.367	1282.72	2	70	3.24855e+06
IPI00654777		Eukaryotic translation initiation factor 3 subunit 5	39236	0.0150805	1.01051	0.149513	0.953529	0.116697	TMGVMFTPLTVK	662.854	1323.69	2	37	1.97879e+06
IPI00654777		Eukaryotic translation initiation factor 3 subunit 5	39236	0.0150805	1.01051	0.149513	0.897862	0	VIGTLLGTVDK	558.337	1114.66	2	30	546940
IPI00328715	MTDH	Protein LYRIC	63856	0.0180936	1.01262	0.4073	1.30062	0	KREEAAAVPAAAPDDLALLK	683.716	2048.13	3	25	1.40822e+06
IPI00328715		Protein LYRIC	63856	0.0180936	1.01262	0.4073	0.724616	0	TELGLDLGLEPK	642.857	1283.7	2	38	536381
IPI00024157	FKBP3	FK506-binding protein 3	25218	0.0193707	1.01352	0.0812227	1.01281	0	FLQEHGSDSFLAEHK	584.953	1751.84	3	25	1.21114e+06
IPI00024157		FK506-binding protein 3	25218	0.0193707	1.01352	0.0812227	0.932648	0	GWDEALLTMSK	625.808	1249.6	2	61	756007
IPI00024157		FK506-binding protein 3	25218	0.0193707	1.01352	0.0812227	1.09509	0	LLGNIK	329.218	656.422	2	23	2.52772e+06
IPI00028031	ACADVL	Isoform 1 of Very-long-chain specific acyl-CoA dehydrogenase, mitochondr	75618	0.0202527	1.01414	0.151285	0.884888	0	ALEQFATVVEAK	653.356	1304.7	2	85	1.77869e+06
IPI00028031		Isoform 1 of Very-long-chain specific acyl-CoA dehydrogenase, mitochondr	75618	0.0202527	1.01414	0.151285	0.896336	0.809792	ELSGLGSALKNPFGNAGLLLGEAGK	805.108	2412.3	3	46	157161
IPI00028031		Isoform 1 of Very-long-chain specific acyl-CoA dehydrogenase, mitochondr	75618	0.0202527	1.01414	0.151285	1.28901	0	GILLFGTK	424.765	847.516	2	24	1.14236e+06
IPI00028031		Isoform 1 of Very-long-chain specific acyl-CoA dehydrogenase, mitochondr	75618	0.0202527	1.01414	0.151285	0.930377	0.305963	GQLTTDQVFPYPSVLNEEQTQFLK	928.136	2781.38	3	70	614270
IPI00028031		Isoform 1 of Very-long-chain specific acyl-CoA dehydrogenase, mitochondr	75618	0.0202527	1.01414	0.151285	0.99748	0.0906148	IHNFGLIQEK	599.833	1197.65	2	35	1.95273e+06
IPI00028031		Isoform 1 of Very-long-chain specific acyl-CoA dehydrogenase, mitochondr	75618	0.0202527	1.01414	0.151285	1.15353	0	NPFGNAGLLLGEAGK	729.39	1456.77	2	73	936697
IPI00028031		Isoform 1 of Very-long-chain specific acyl-CoA dehydrogenase, mitochondr	75618	0.0202527	1.01414	0.151285	0.947341	0.192527	VPSENVLGEVGSGFK	759.894	1517.77	2	77	2.35323e+06
IPI00419844	USP39	U4/U6.U5 tri-snRNP-associated protein 2	65739	0.0212078	1.01481	0.0923724	0.949492	0.068091	AYDGTTYLPGIVGLNNIK	955.008	1908	2	71	1.22773e+06
IPI00419844		U4/U6.U5 tri-snRNP-associated protein 2	65739	0.0212078	1.01481	0.0923724	1.08013	0	NTTYDLIANIVHDGKPSEGSYR	817.403	2449.19	3	73	292103
IPI00402183	SYNCRIP	Isoform 3 of Heterogeneous nuclear ribonucleoprotein Q	62845	0.021852	1.01526	0.20495	0.839439	0.171661	AFSQFGKLER	595.823	1189.63	2	46	3.28109e+06
IPI00402183		Isoform 3 of Heterogeneous nuclear ribonucleoprotein Q	62845	0.021852	1.01526	0.20495	0.966227	0	AIEALKEFNEDGALAVLQQFK	778.75	2333.23	3	47	435828
IPI00402183		Isoform 3 of Heterogeneous nuclear ribonucleoprotein Q	62845	0.021852	1.01526	0.20495	1.64866	0	AIEALKEFNEDGALAVLQQFKDSDLSHVQNK	865.194	3456.75	4	51	526281
IPI00402183		Isoform 3 of Heterogeneous nuclear ribonucleoprotein Q	62845	0.021852	1.01526	0.20495	0.962712	0.0576239	DLFEDELVPLFEK	801.413	1600.81	2	80	497824
IPI00402183		Isoform 3 of Heterogeneous nuclear ribonucleoprotein Q	62845	0.021852	1.01526	0.20495	0.917408	0	GFCFLEYEDHKTAAQAR	681.651	2041.93	3	44	470577
IPI00402183		Isoform 3 of Heterogeneous nuclear ribonucleoprotein Q	62845	0.021852	1.01526	0.20495	1.00621	0	GYAFVTFCTK	597.287	1192.56	2	35	1.66532e+06
IPI00402183		Isoform 3 of Heterogeneous nuclear ribonucleoprotein Q	62845	0.021852	1.01526	0.20495	1.0899	0	LFVGSIPK	430.766	859.517	2	31	7.17233e+06
IPI00402183		Isoform 3 of Heterogeneous nuclear ribonucleoprotein Q	62845	0.021852	1.01526	0.20495	1.11548	0.227084	LKDYAFIHFDERDGAVK	680.69	2039.05	3	23	650226
IPI00402183		Isoform 3 of Heterogeneous nuclear ribonucleoprotein Q	62845	0.021852	1.01526	0.20495	1.03836	0.0791608	NLANTVTEEILEK	737.394	1472.77	2	82	1.09117e+07
IPI00402183		Isoform 3 of Heterogeneous nuclear ribonucleoprotein Q	62845	0.021852	1.01526	0.20495	0.901595	0	SAFLCGVMK	506.751	1011.49	2	29	1.93109e+06
IPI00402183		Isoform 3 of Heterogeneous nuclear ribonucleoprotein Q	62845	0.021852	1.01526	0.20495	0.792814	0.126844	TKEQILEEFSK	676.359	1350.7	2	64	1.3576e+06
IPI00402183		Isoform 3 of Heterogeneous nuclear ribonucleoprotein Q	62845	0.021852	1.01526	0.20495	0.876668	0	VADSSKGPDEAK	602.295	1202.58	2	72	685656
IPI00402183		Isoform 3 of Heterogeneous nuclear ribonucleoprotein Q	62845	0.021852	1.01526	0.20495	1.05131	0.229273	VAEKLDEIYVAGLVAHSDLDER	814.756	2441.25	3	71	616279
IPI00402183		Isoform 3 of Heterogeneous nuclear ribonucleoprotein Q	62845	0.021852	1.01526	0.20495	1.00689	0	VTEGLTDVILYHQPDDKKK	733.726	2198.16	3	37	849366
IPI00217841	EPB41L5	EPB41L5 protein	58306	0.0236567	1.01653	0.0724957	1.06779	0.377951	GQTPAQAETNYLNK	767.879	1533.74	2	46	247665
IPI00217841		EPB41L5 protein	58306	0.0236567	1.01653	0.0724957	0.965271	0.0447867	IGLFFWPK	508.296	1014.58	2	52	1.6302e+06
IPI00397526	MYH10	Myosin-10	229824	0.0238644	1.01668	0.329406	0.945281	0	ALAVASK	659.409	658.401	1	22	96981.3
IPI00397526		Myosin-10	229824	0.0238644	1.01668	0.329406	0.900813	0.0817239	ASRDEIFAQSK	630.326	1258.64	2	49	315229
IPI00397526		Myosin-10	229824	0.0238644	1.01668	0.329406	0.850562	0	EQADFAVEALAK	646.33	1290.64	2	49	268095
IPI00397526		Myosin-10	229824	0.0238644	1.01668	0.329406	1.00564	0.0814091	KFDQLLAEEK	610.83	1219.64	2	45	876938
IPI00397526		Myosin-10	229824	0.0238644	1.01668	0.329406	0.839369	0	KLVWIPSER	564.333	1126.65	2	41	174306
IPI00397526		Myosin-10	229824	0.0238644	1.01668	0.329406	1.93626	0	QKLQLEK	451.786	901.558	2	22	276625
IPI00397526		Myosin-10	229824	0.0238644	1.01668	0.329406	1.01118	0	QLLQANPILESFGNAK	871.975	1741.94	2	54	109564
IPI00397526		Myosin-10	229824	0.0238644	1.01668	0.329406	0.896672	0.0326356	QVLALQSQLADTK	711.906	1421.8	2	88	833290
IPI00397526		Myosin-10	229824	0.0238644	1.01668	0.329406	0.949627	0	SALLDEKR	466.264	930.513	2	39	421891
IPI00397526		Myosin-10	229824	0.0238644	1.01668	0.329406	0.831389	0.0850578	VKPLLQVTR	527.342	1052.67	2	30	1.6097e+06
IPI00218570	PGAM2	Phosphoglycerate mutase 2	28788	0.0240328	1.0168	0	1.0168	0	ALPFWNEEIVPQIK	842.459	1682.9	2	48	649012
IPI00000874	PRDX1	Peroxiredoxin-1	22324	0.0245123	1.01714	0.12859	0.955231	0.0937671	GLFIIDDKGILR	680.404	1358.79	2	60	4.69026e+06
IPI00000874		Peroxiredoxin-1	22324	0.0245123	1.01714	0.12859	0.958559	0	IGHPAPNFK	490.77	979.524	2	25	1.88673e+06
IPI00000874		Peroxiredoxin-1	22324	0.0245123	1.01714	0.12859	0.890872	0	LVQAFQFTDK	598.819	1195.62	2	59	2.76329e+06
IPI00000874		Peroxiredoxin-1	22324	0.0245123	1.01714	0.12859	1.06147	0	QGGLGPMNIPLVSDPKR	593.658	1777.95	3	29	377647
IPI00000874		Peroxiredoxin-1	22324	0.0245123	1.01714	0.12859	1.21955	0.402925	TIAQDYGVLK	558.313	1114.61	2	30	2.51328e+06
IPI00411815	VDAC2	Isoform 5 of Voltage-dependent anion-selective channel protein 2	32060	0.0246234	1.01721	0.114463	1.066	0.507381	ATHGQTCARPMCIPPSYADLGK	827.723	2480.15	3	23	289822
IPI00411815		Isoform 5 of Voltage-dependent anion-selective channel protein 2	32060	0.0246234	1.01721	0.114463	1.21383	0	DIFNKGFGFGLVK	721.396	1440.78	2	44	1.05476e+06
IPI00411815		Isoform 5 of Voltage-dependent anion-selective channel protein 2	32060	0.0246234	1.01721	0.114463	1.13243	0	FGIAAK	303.684	605.353	2	27	1.59608e+07
IPI00411815		Isoform 5 of Voltage-dependent anion-selective channel protein 2	32060	0.0246234	1.01721	0.114463	1.09474	0	GFGFGLVK	416.744	831.474	2	31	9.59696e+06
IPI00411815		Isoform 5 of Voltage-dependent anion-selective channel protein 2	32060	0.0246234	1.01721	0.114463	0.986722	0	LTFDTTFSPNTGK	714.855	1427.69	2	51	829813
IPI00411815		Isoform 5 of Voltage-dependent anion-selective channel protein 2	32060	0.0246234	1.01721	0.114463	0.85435	0.0883224	LTFDTTFSPNTGKK	778.901	1555.79	2	71	2.04519e+06
IPI00411815		Isoform 5 of Voltage-dependent anion-selective channel protein 2	32060	0.0246234	1.01721	0.114463	0.903529	0	LTLSALVDGK	512.811	1023.61	2	66	9.184e+06
IPI00411815		Isoform 5 of Voltage-dependent anion-selective channel protein 2	32060	0.0246234	1.01721	0.114463	0.992126	0	SKLTR	306.7	611.385	2	25	4.08035e+06
IPI00411815		Isoform 5 of Voltage-dependent anion-selective channel protein 2	32060	0.0246234	1.01721	0.114463	1.17041	0	TGDFQLHTNVNDGTEFGGSIYQK	846.066	2535.18	3	43	207621
IPI00411815		Isoform 5 of Voltage-dependent anion-selective channel protein 2	32060	0.0246234	1.01721	0.114463	0.945488	0	VNNSSLIGVGYTQTLRPGVK	1052.08	2102.15	2	77	661000
IPI00411815		Isoform 5 of Voltage-dependent anion-selective channel protein 2	32060	0.0246234	1.01721	0.114463	1.04053	0	VTGTLETK	428.747	855.479	2	30	2.87161e+06
IPI00411815		Isoform 5 of Voltage-dependent anion-selective channel protein 2	32060	0.0246234	1.01721	0.114463	0.959354	0	WCEYGLTFTEK	717.323	1432.63	2	40	515232
IPI00411815		Isoform 5 of Voltage-dependent anion-selective channel protein 2	32060	0.0246234	1.01721	0.114463	0.864284	0.0744141	YQLDPTASISAK	647.338	1292.66	2	43	2.61444e+07
IPI00021794	CTSA	Lysosomal protective protein precursor	54944	0.0246439	1.01723	0.238325	1.17814	0.195866	CNFYDNKDLECVTNLQEVAR	830.047	2487.12	3	55	500259
IPI00021794		Lysosomal protective protein precursor	54944	0.0246439	1.01723	0.238325	1.05269	0	EFSHIAFLTIK	653.364	1304.71	2	38	989568
IPI00021794		Lysosomal protective protein precursor	54944	0.0246439	1.01723	0.238325	1.20931	0	GAGHMVPTDKPLAAFTMFSR	720.027	2157.06	3	39	154698
IPI00021794		Lysosomal protective protein precursor	54944	0.0246439	1.01723	0.238325	0.613596	0	LPGLAK	598.392	597.385	1	26	1.19189e+06
IPI00021794		Lysosomal protective protein precursor	54944	0.0246439	1.01723	0.238325	1.03241	0	YGDSGEQIAGFVK	685.833	1369.65	2	75	594391
IPI00301280	TMEM43	CDNA FLJ90529 fis, clone NT2RP4001879	44888	0.0248641	1.01738	0.202781	0.950303	0	LLSDPNYGVHLPAVK	811.949	1621.88	2	76	630168
IPI00301280		CDNA FLJ90529 fis, clone NT2RP4001879	44888	0.0248641	1.01738	0.202781	1.24521	0	QRGDQLVPFSTK	692.377	1382.74	2	28	345088
IPI00301280		CDNA FLJ90529 fis, clone NT2RP4001879	44888	0.0248641	1.01738	0.202781	0.856644	0.19199	SLSLSK	634.377	633.37	1	21	1.4763e+06
IPI00072534	UNC45A	smooth muscle cell associated protein-1 isoform 2	104266	0.0262223	1.01834	0	1.01834	0.257409	ALIPLALEGTDVGQTK	817.465	1632.92	2	51	1.03397e+06
IPI00307259	DNAJC13	DnaJ homolog subfamily C member 13	256538	0.030067	1.02106	0.105487	0.842563	0	ADLVPYLLK	516.311	1030.61	2	23	203852
IPI00307259		DnaJ homolog subfamily C member 13	256538	0.030067	1.02106	0.105487	0.969631	0	AGFLAFTQLPK	600.847	1199.68	2	57	582836
IPI00307259		DnaJ homolog subfamily C member 13	256538	0.030067	1.02106	0.105487	1.02909	0.140313	AIIEEGDKEIATK	708.882	1415.75	2	71	303504
IPI00307259		DnaJ homolog subfamily C member 13	256538	0.030067	1.02106	0.105487	1.13636	0	LILFLNK	434.791	867.567	2	23	244867
IPI00307259		DnaJ homolog subfamily C member 13	256538	0.030067	1.02106	0.105487	1.1067	0	SNLIWNFK	511.276	1020.54	2	24	246513
IPI00307259		DnaJ homolog subfamily C member 13	256538	0.030067	1.02106	0.105487	1.04202	0	VYNEVPTFQLEVPK	831.942	1661.87	2	49	150240
IPI00012726	PABPC4	Isoform 1 of Polyadenylate-binding protein 4	71080	0.0302532	1.02119	0.0433414	0.97598	0.0795806	ALDTMNFDVIK	633.824	1265.63	2	66	1.54007e+06
IPI00012726		Isoform 1 of Polyadenylate-binding protein 4	71080	0.0302532	1.02119	0.0433414	1.06238	0.0525492	ALYDTFSAFGNILSCK	903.939	1805.86	2	117	4.63627e+06
IPI00012726		Isoform 1 of Polyadenylate-binding protein 4	71080	0.0302532	1.02119	0.0433414	1.02521	0	GFGFVCFSSPEEATK	831.876	1661.74	2	49	2.06592e+06
IPI00022018	DPM1	Dolichol-phosphate mannosyltransferase	29673	0.033896	1.02377	0.49282	0.675297	0	LGGNEIVSFLK	592.843	1183.67	2	75	3.32015e+06
IPI00022018		Dolichol-phosphate mannosyltransferase	29673	0.033896	1.02377	0.49282	1.37225	0	QLNYTIGEVPISFVDRVYGESK	841.438	2521.29	3	46	720075
IPI00008167	ATP1B3	Sodium/potassium-transporting ATPase subunit beta-3	31834	0.0341086	1.02392	0	1.02392	0.0731724	IIGLKPEGVPR	589.867	1177.72	2	34	3.12573e+06
IPI00022256	AP2M1	AP-2 complex subunit mu-1	49965	0.0353805	1.02483	0.0928047	0.921496	0	IPTPLNTSGVQVICMK	879.47	1756.92	2	79	1.48126e+06
IPI00022256		AP-2 complex subunit mu-1	49965	0.0353805	1.02483	0.0928047	1.0519	0	SNIWLAAVTK	551.817	1101.62	2	55	1.49346e+06
IPI00022256		AP-2 complex subunit mu-1	49965	0.0353805	1.02483	0.0928047	1.10108	0	WARPPISMNFEVPFAPSGLK	748.727	2243.16	3	40	633089
IPI00029267	SNRPB2	U2 small n	25470	0.0363184	1.02549	0	1.02549	0	GQAFVIFK	455.264	908.513	2	43	594918
IPI00300074	FARSB	Phenylalanyl-tRNA synthetase beta chain	66715	0.038795	1.02726	0.109231	1.16284	0	AAGASDVVLYK	547.299	1092.58	2	30	567226
IPI00300074		Phenylalanyl-tRNA synthetase beta chain	66715	0.038795	1.02726	0.109231	0.889166	0.155223	ALVAIGTHDLDTLSGPFTYTAK	764.401	2290.18	3	46	689460
IPI00300074		Phenylalanyl-tRNA synthetase beta chain	66715	0.038795	1.02726	0.109231	0.990164	0.0717309	NIFIECTGTDFTK	777.375	1552.74	2	48	980027
IPI00300074		Phenylalanyl-tRNA synthetase beta chain	66715	0.038795	1.02726	0.109231	1.11074	0	PTVSVKR	397.752	793.489	2	24	1.03168e+06
IPI00300074		Phenylalanyl-tRNA synthetase beta chain	66715	0.038795	1.02726	0.109231	0.983361	0	TTLLPGLLK	482.32	962.626	2	30	5.94163e+06
IPI00000690	AIFM1	Isoform 1 of Programmed cell death protein 8, mitochondrial precursor	67144	0.0411037	1.0289	0.055705	1.07191	0	ALGTEVIQLFPEK	726.913	1451.81	2	64	466734
IPI00000690		Isoform 1 of Programmed cell death protein 8, mitochondrial precursor	67144	0.0411037	1.0289	0.055705	1.01144	0	ELWFSDDPNVTK	725.847	1449.68	2	50	866232
IPI00000690		Isoform 1 of Programmed cell death protein 8, mitochondrial precursor	67144	0.0411037	1.0289	0.055705	0.943009	0.0797376	ILPEYLSNWTMEK	820.406	1638.8	2	59	1.06027e+06
IPI00000690		Isoform 1 of Programmed cell death protein 8, mitochondrial precursor	67144	0.0411037	1.0289	0.055705	1.03605	0	ISGLGLTPEQK	575.832	1149.65	2	60	1.89912e+06
IPI00000690		Isoform 1 of Programmed cell death protein 8, mitochondrial precursor	67144	0.0411037	1.0289	0.055705	1.08209	0.0856786	VLIVSEDPELPYMRPPLSK	736.401	2206.18	3	43	1.61816e+06
IPI00016613	CSNK2A1	CSNK2A1 protein	46050	0.041922	1.02948	0.174275	0.906254	0	GGPNIITLADIVKDPVSR	933.03	1864.05	2	47	409674
IPI00016613		CSNK2A1 protein	46050	0.041922	1.02948	0.174275	1.15272	0	VLGTEDLYDYIDKYNIELDPR	848.755	2543.24	3	36	276196
IPI00009123	NUCB2	Nucleobindin-2 precursor	50305	0.0424765	1.02988	0	1.02988	0	LVTLEEFLK	546.322	1090.63	2	28	1.88298e+06
IPI00026964	UQCRFS1	Ubiquinol-cytochrome c reductase iron-sulfur subunit, mitochondrial precursor	29918	0.0425283	1.02992	0.0946873	0.921863	0.112094	GVAGALRPLVQATVPATPEQPVLDLK	880.841	2639.5	3	39	555359
IPI00026964		Ubiquinol-cytochrome c reductase iron-sulfur subunit, mitochondrial precursor	29918	0.0425283	1.02992	0.0946873	1.10734	0	IEIK	502.324	501.317	1	22	1.04906e+06
IPI00026964		Ubiquinol-cytochrome c reductase iron-sulfur subunit, mitochondrial precursor	29918	0.0425283	1.02992	0.0946873	1.01265	0	LEVLDSTK	452.753	903.492	2	24	844599
IPI00026964		Ubiquinol-cytochrome c reductase iron-sulfur subunit, mitochondrial precursor	29918	0.0425283	1.02992	0.0946873	1.14537	0	LSDIPEGK	433.739	865.464	2	31	1.19584e+06
IPI00026964		Ubiquinol-cytochrome c reductase iron-sulfur subunit, mitochondrial precursor	29918	0.0425283	1.02992	0.0946873	0.962354	0.180361	RLEVLDSTK	530.804	1059.59	2	57	3.84862e+06
IPI00026271	RPS14	40S ribosomal protein S14	16303	0.0427804	1.0301	0.121245	0.944364	0.111982	CKELGITALHIK	691.895	1381.78	2	53	2.36001e+06
IPI00026271		40S ribosomal protein S14	16303	0.0427804	1.0301	0.121245	1.11583	0.105945	TKTPGPGAQSALR	642.357	1282.7	2	47	2.39959e+06
IPI00030275	TRAP1	Heat shock protein 75 kDa, mitochond	80345	0.0435825	1.03067	0.0482472	1.0469	0.0909125	AFLDALQNQAEASSK	796.9	1591.79	2	103	4.36533e+06
IPI00030275		Heat shock protein 75 kDa, mitochond	80345	0.0435825	1.03067	0.0482472	1.07003	0	EGIVTATEQEVKEDIAK	930.485	1858.95	2	81	791995
IPI00030275		Heat shock protein 75 kDa, mitochond	80345	0.0435825	1.03067	0.0482472	1.0704	0.102784	ELISNASDALEK	645.333	1288.65	2	55	5.56376e+06
IPI00030275		Heat shock protein 75 kDa, mitochond	80345	0.0435825	1.03067	0.0482472	1.07562	0	KLLDIVAR	464.303	926.592	2	24	1.46972e+06
IPI00030275		Heat shock protein 75 kDa, mitochond	80345	0.0435825	1.03067	0.0482472	0.96421	0	KLNQLR	386.245	770.476	2	33	1.95441e+06
IPI00030275		Heat shock protein 75 kDa, mitochond	80345	0.0435825	1.03067	0.0482472	0.958481	0	KLRDVLQQR	578.352	1154.69	2	26	896348
IPI00030275		Heat shock protein 75 kDa, mitochond	80345	0.0435825	1.03067	0.0482472	1.06408	0.113878	SIFYVPDMKPSMFDVSR	676.333	2025.98	3	26	942563
IPI00030275		Heat shock protein 75 kDa, mitochond	80345	0.0435825	1.03067	0.0482472	1.04358	0	SLYSEKEVFIR	689.876	1377.74	2	60	2.01902e+06
IPI00030275		Heat shock protein 75 kDa, mitochond	80345	0.0435825	1.03067	0.0482472	0.982721	0.0387738	YVAQAHDKPR	592.813	1183.61	2	59	1.62343e+06
IPI00298961	XPO1	Exportin-1	124447	0.0466111	1.03284	0.114642	0.99191	0	IYLDMLNVYK	640.347	1278.68	2	57	1.42183e+06
IPI00298961		Exportin-1	124447	0.0466111	1.03284	0.114642	0.945531	0.157888	NVDILKDPETVK	685.88	1369.74	2	55	1.90777e+06
IPI00298961		Exportin-1	124447	0.0466111	1.03284	0.114642	1.26243	0.437557	NVPAAREPEVLSTMAIIVNK	720.737	2159.19	3	46	303873
IPI00298961		Exportin-1	124447	0.0466111	1.03284	0.114642	1.12019	0	QLGSILK	383.749	765.484	2	25	1.24736e+06
IPI00298961		Exportin-1	124447	0.0466111	1.03284	0.114642	1.08202	0	QLLDFSQK	489.766	977.518	2	22	1.2503e+06
IPI00298961		Exportin-1	124447	0.0466111	1.03284	0.114642	0.93898	0	QLYLPMLFK	576.828	1151.64	2	23	1.13218e+06
IPI00298961		Exportin-1	124447	0.0466111	1.03284	0.114642	0.941398	0	YMLLPNQVWDSIIQQATK	1086.57	2171.12	2	29	153246
IPI00298961		Exportin-1	124447	0.0466111	1.03284	0.114642	0.98023	0.0741061	YYGLQILENVIK	726.909	1451.8	2	59	3.02271e+06
IPI00012493	RPS20	40S ribosomal protein S20	13478	0.0486652	1.03431	0.0835984	0.924517	0	AFKDTGK	412.728	823.442	2	32	477845
IPI00012493		40S ribosomal protein S20	13478	0.0486652	1.03431	0.0835984	1.11396	0.0988061	AFKDTGKTPVEPEVAIHR	679.698	2036.07	3	54	4.37346e+06
IPI00012493		40S ribosomal protein S20	13478	0.0486652	1.03431	0.0835984	1.01687	0.122869	LIDLHSPSEIVK	679.893	1357.77	2	48	6.60386e+06
IPI00012493		40S ribosomal protein S20	13478	0.0486652	1.03431	0.0835984	1.08189	0.16227	SLEKVCADLIR	656.363	1310.71	2	43	1.58215e+06
IPI00013415	RPS7	40S ribosomal protein S7	22113	0.0488602	1.03445	0.0841108	1.01457	0.0424892	AIIIFVPVPQLK	669.432	1336.85	2	45	1.97212e+06
IPI00013415		40S ribosomal protein S7	22113	0.0488602	1.03445	0.0841108	0.974108	0	EIEVGGGRK	472.761	943.508	2	22	6.08866e+06
IPI00013415		40S ribosomal protein S7	22113	0.0488602	1.03445	0.0841108	1.13681	0	ELNITAAK	434.255	866.496	2	43	2.33103e+06
IPI00013415		40S ribosomal protein S7	22113	0.0488602	1.03445	0.0841108	0.926126	0.21237	KAIIIFVPVPQLK	741.494	1480.97	2	61	674177
IPI00013415		40S ribosomal protein S7	22113	0.0488602	1.03445	0.0841108	1.12956	0.0836759	LTGKDVNFEFPEFQL	892.45	1782.89	2	48	2.49595e+06
IPI00013415		40S ribosomal protein S7	22113	0.0488602	1.03445	0.0841108	1.02551	0.0844227	MFSSSAK	799.364	798.357	1	25	2.53703e+06
IPI00034159	ATP6V0D1	Vacuolar ATP synthase subunit d	40759	0.0499795	1.03525	0	1.03525	0	LLFEGAGSNPGDK	656.836	1311.66	2	68	504208
IPI00005162	ARPC3	Actin-related protein 2/3 complex subunit 3	20630	0.051504	1.03634	0.134054	0.941554	0.117882	DTDIVDEAIYYFK	800.387	1598.76	2	83	381886
IPI00005162		Actin-related protein 2/3 complex subunit 3	20630	0.051504	1.03634	0.134054	1.13114	0	ETKDTDIVDEAIYYFK	650.651	1948.93	3	50	193324
IPI00001091	AFG3L2	AFG3-like protein 2	88884	0.0520007	1.0367	0.126668	1.10844	0	GAILTGPPGTGK	534.806	1067.6	2	43	677968
IPI00001091		AFG3-like protein 2	88884	0.0520007	1.0367	0.126668	0.97259	0.0264627	ITTGAQDDLRK	609.327	1216.64	2	30	505917
IPI00001091		AFG3-like protein 2	88884	0.0520007	1.0367	0.126668	0.938666	0	KLASLTPGFSGADVANVCNEAALIAAR	906.142	2715.4	3	64	335907
IPI00001091		AFG3-like protein 2	88884	0.0520007	1.0367	0.126668	0.938334	0	QIFIGPPDIK	568.333	1134.65	2	30	1.45709e+06
IPI00001091		AFG3-like protein 2	88884	0.0520007	1.0367	0.126668	1.22547	0.260008	TLLAK	545.365	544.358	1	27	9.01444e+06
IPI00007084	SLC25A13	Mitochondrial aspartate-glutamate carrier protein	74656	0.0540607	1.03818	0.0998219	1.10877	0	DLGFFGIYK	534.286	1066.56	2	35	1.47938e+06
IPI00007084		Mitochondrial aspartate-glutamate carrier protein	74656	0.0540607	1.03818	0.0998219	0.967598	0.272745	GLLPQLLGVAPEK	671.912	1341.81	2	61	2.6717e+06
IPI00031169	RAB2A	Ras-related protein Rab-2A	23702	0.0546884	1.03863	0.322843	1.13466	0	AYAYLFK	917.478	916.471	1	31	1.04121e+06
IPI00031169		Ras-related protein Rab-2A	23702	0.0546884	1.03863	0.322843	1.04992	0	EHGLIFMETSAK	681.84	1361.67	2	30	1.15034e+06
IPI00031169		Ras-related protein Rab-2A	23702	0.0546884	1.03863	0.322843	1.08227	0.141716	IQEGVFDINNEANGIK	884.954	1767.89	2	68	1.52005e+06
IPI00031169		Ras-related protein Rab-2A	23702	0.0546884	1.03863	0.322843	1.2654	0.0798512	SCLLLQFTDKR	694.876	1387.74	2	44	704770
IPI00031169		Ras-related protein Rab-2A	23702	0.0546884	1.03863	0.322843	0.514798	0.0189414	TASNVEEAFINTAK	747.876	1493.74	2	82	1.1261e+06
IPI00031169		Ras-related protein Rab-2A	23702	0.0546884	1.03863	0.322843	0.739136	0	TASNVEEAFINTAKEIYEK	719.694	2156.06	3	41	248186
IPI00031169		Ras-related protein Rab-2A	23702	0.0546884	1.03863	0.322843	1.48426	0	YIIIGDTGVGK	572.329	1142.64	2	40	477778
IPI00000006	HRAS	GTPase HRas precursor	21627	0.056865	1.0402	0.0932978	0.974231	0	LVVVGAGGVGK	482.307	962.599	2	55	4.08348e+06
IPI00000006		GTPase HRas precursor	21627	0.056865	1.0402	0.0932978	1.10617	0.0962274	TGEGFLCVFAINNTK	839.921	1677.83	2	63	918979
IPI00383085	TMEM43	FLJ00144 protein (Fragment)	28437	0.0569724	1.04028	0.171786	1.10897	0.103427	FFLSSGLIDKVDNFK	865.462	1728.91	2	89	1.28215e+06
IPI00383085		FLJ00144 protein (Fragment)	28437	0.0569724	1.04028	0.171786	0.950303	0	LLSDPNYGVHLPAVK	811.949	1621.88	2	76	630168
IPI00383085		FLJ00144 protein (Fragment)	28437	0.0569724	1.04028	0.171786	1.24521	0	QRGDQLVPFSTK	692.377	1382.74	2	28	345088
IPI00383085		FLJ00144 protein (Fragment)	28437	0.0569724	1.04028	0.171786	0.856644	0.19199	SLSLSK	634.377	633.37	1	21	1.4763e+06
IPI00027834	HNRNPL	heterogeneous nuclear ribonucleoprotein L isoform a	64720	0.0579467	1.04098	0	1.04098	0.113513	VFNVFCLYGNVEK	794.896	1587.78	2	94	970893
IPI00154643	RP13-36C9.1	Novel protein	21517	0.0583744	1.04129	0	1.04129	0	SQQEINADIK	573.293	1144.57	2	39	510342
IPI00023283	TTN	Isoform 2 of Titin	3832803	0.0609443	1.04315	0.0907872	0.978952	0.102671	EEIVK	617.351	616.344	1	25	1.20767e+06
IPI00023283		Isoform 2 of Titin	3832803	0.0609443	1.04315	0.0907872	1.10734	0	LEIK	502.324	501.317	1	22	1.04906e+06
IPI00413434	EXOC5	Exocyst complex component 5	82827	0.0616508	1.04366	0	1.04366	0.0779968	QVGDIFSNPETVLAK	809.431	1616.85	2	27	674362
IPI00220528	SNRPF	Small nuclear ribonucleoprotein F	9776	0.0625798	1.04433	0	1.04433	0.141543	SLPLNPKPFLNGLTGKPVMVK	764.776	2291.31	3	36	1.31744e+06
IPI00008569	YKT6	YKT6 v-SNARE protein	22574	0.0650581	1.04613	0	1.04613	0	VAFTLLEK	464.783	927.552	2	39	1.31001e+06
IPI00221092	RPS16	40S ribosomal protein S16	16418	0.0678083	1.04812	0.139987	0.989121	0	ALVAYYQK	478.266	954.518	2	42	2.88864e+06
IPI00221092		40S ribosomal protein S16	16418	0.0678083	1.04812	0.139987	1.13896	0.152826	EIKDILIQYDR	707.396	1412.78	2	37	6.06928e+06
IPI00221092		40S ribosomal protein S16	16418	0.0678083	1.04812	0.139987	1.24777	0	LLEPVLLLGK	551.869	1101.72	2	40	997807
IPI00221092		40S ribosomal protein S16	16418	0.0678083	1.04812	0.139987	0.93172	0	LLEPVLLLGKER	690.436	1378.86	2	78	4.20439e+06
IPI00221092		40S ribosomal protein S16	16418	0.0678083	1.04812	0.139987	0.933044	0.0888374	PSKGPLQSVQVFGR	754.427	1506.84	2	69	2.35786e+06
IPI00419880	RPS3A	40S ribosomal protein S3a	30023	0.0684772	1.04861	0.283007	0.962743	0.163587	EVQTNDLKEVVNK	758.404	1514.79	2	94	2.21821e+06
IPI00419880		40S ribosomal protein S3a	30023	0.0684772	1.04861	0.283007	1.0961	0	FELGK	593.329	592.322	1	28	1.19758e+06
IPI00419880		40S ribosomal protein S3a	30023	0.0684772	1.04861	0.283007	1.43485	0.201116	FKLITEDVQGK	639.358	1276.7	2	44	790589
IPI00419880		40S ribosomal protein S3a	30023	0.0684772	1.04861	0.283007	0.975675	0	LFCVGFTK	486.255	970.495	2	30	3.37938e+06
IPI00419880		40S ribosomal protein S3a	30023	0.0684772	1.04861	0.283007	0.464821	0.183557	LIPDSIGKDIEK	664.378	1326.74	2	38	2.42128e+06
IPI00419880		40S ribosomal protein S3a	30023	0.0684772	1.04861	0.283007	1.16901	0	LITEDVQGK	505.784	1009.55	2	53	7.17152e+06
IPI00419880		40S ribosomal protein S3a	30023	0.0684772	1.04861	0.283007	1.03454	0.264415	LMELHGEGSSSGK	670.324	1338.63	2	27	863439
IPI00419880		40S ribosomal protein S3a	30023	0.0684772	1.04861	0.283007	1.25114	0	VFEVSLADLQNDEVAFRK	694.028	2079.06	3	31	528958
IPI00375380	PSMD13	proteasome 26S non-ATPase subunit 13 isoform 2	40131	0.0689472	1.04895	0	1.04895	0	ITVNEVELLVMK	698.403	1394.79	2	99	403277
IPI00008524	PABPC1	Isoform 1 of Polyadenylate-binding protein 1	70854	0.0698174	1.04958	0.121371	0.97598	0.0795806	ALDTMNFDVIK	633.824	1265.63	2	66	1.54007e+06
IPI00008524		Isoform 1 of Polyadenylate-binding protein 1	70854	0.0698174	1.04958	0.121371	1.06238	0.0525492	ALYDTFSAFGNILSCK	903.939	1805.86	2	117	4.63627e+06
IPI00008524		Isoform 1 of Polyadenylate-binding protein 1	70854	0.0698174	1.04958	0.121371	1.06832	0.0481727	EFSPFGTITSAK	642.827	1283.64	2	43	4.15921e+06
IPI00008524		Isoform 1 of Polyadenylate-binding protein 1	70854	0.0698174	1.04958	0.121371	1.02521	0	GFGFVCFSSPEEATK	831.876	1661.74	2	49	2.06592e+06
IPI00008524		Isoform 1 of Polyadenylate-binding protein 1	70854	0.0698174	1.04958	0.121371	0.864259	0	IVATKPLYVALAQR	771.971	1541.93	2	80	823006
IPI00008524		Isoform 1 of Polyadenylate-binding protein 1	70854	0.0698174	1.04958	0.121371	1.26677	0	KEFSPFGTITSAK	714.889	1427.76	2	61	857276
IPI00008524		Isoform 1 of Polyadenylate-binding protein 1	70854	0.0698174	1.04958	0.121371	0.981793	0	NFGEDMDDERLKDLFGK	676.982	2027.92	3	28	1.17013e+06
IPI00008524		Isoform 1 of Polyadenylate-binding protein 1	70854	0.0698174	1.04958	0.121371	1.15196	0.198422	YQGVNLYVK	542.295	1082.58	2	36	2.03297e+06
IPI00328257	AP1B1	Isoform A of AP-1 complex subunit beta-1	105452	0.0700545	1.04976	0.19546	1.21197	0	CAIKVEQSAER	645.828	1289.64	2	42	357523
IPI00328257		Isoform A of AP-1 complex subunit beta-1	105452	0.0700545	1.04976	0.19546	0.736186	0	CVSTLLDLIQTK	695.884	1389.75	2	68	1.31325e+06
IPI00328257		Isoform A of AP-1 complex subunit beta-1	105452	0.0700545	1.04976	0.19546	1.19917	0	KGEIFELK	482.279	962.543	2	21	1.12199e+06
IPI00328257		Isoform A of AP-1 complex subunit beta-1	105452	0.0700545	1.04976	0.19546	0.700382	0	KLAPPLVTLLSAEPELQYVALR	807.808	2420.4	3	36	67738.1
IPI00328257		Isoform A of AP-1 complex subunit beta-1	105452	0.0700545	1.04976	0.19546	1.32933	0.185865	LLSTDPVAAK	511.802	1021.59	2	34	2.31212e+06
IPI00328257		Isoform A of AP-1 complex subunit beta-1	105452	0.0700545	1.04976	0.19546	1.19015	0	LQSSNIFTVAK	608.345	1214.68	2	48	611802
IPI00328257		Isoform A of AP-1 complex subunit beta-1	105452	0.0700545	1.04976	0.19546	0.972703	0.0180647	LSHANSAVVLSAVK	702.409	1402.8	2	58	2.08851e+06
IPI00328257		Isoform A of AP-1 complex subunit beta-1	105452	0.0700545	1.04976	0.19546	0.996824	0	LVYLYLMNYAK	695.875	1389.74	2	50	297187
IPI00328257		Isoform A of AP-1 complex subunit beta-1	105452	0.0700545	1.04976	0.19546	1.06341	0	MEPLNNLQVAVK	682.379	1362.74	2	41	366175
IPI00328257		Isoform A of AP-1 complex subunit beta-1	105452	0.0700545	1.04976	0.19546	1.12402	0	NINLIVQK	475.3	948.585	2	40	1.20286e+06
IPI00328257		Isoform A of AP-1 complex subunit beta-1	105452	0.0700545	1.04976	0.19546	1.02318	0.137551	NVEGQDMLYQSLK	766.88	1531.74	2	44	2.56748e+06
IPI00024642	CCDC47	Isoform 1 of Coiled-coil domain-containing protein 47 precursor	56123	0.070055	1.04976	0.516517	1.41499	0	ARVEENFLK	557.311	1112.61	2	26	1.1151e+06
IPI00024642		Isoform 1 of Coiled-coil domain-containing protein 47 precursor	56123	0.070055	1.04976	0.516517	0.684524	0	TLLFTFNVPGSGNTYPK	928.485	1854.95	2	24	956379
IPI00013452	EPRS	glutamyl-prolyl tRNA synthe	172080	0.0720049	1.05118	0.0794899	0.949658	0	INEAVECLLSLK	694.876	1387.74	2	47	84733.8
IPI00013452		glutamyl-prolyl tRNA synthe	172080	0.0720049	1.05118	0.0794899	1.15133	0	KPYIWEYSR	625.327	1248.64	2	26	129113
IPI00013452		glutamyl-prolyl tRNA synthe	172080	0.0720049	1.05118	0.0794899	1.00753	0	LNLNNTVLSK	558.325	1114.64	2	49	409123
IPI00013452		glutamyl-prolyl tRNA synthe	172080	0.0720049	1.05118	0.0794899	1.0419	0	LTVAENEAETK	606.813	1211.61	2	57	147660
IPI00013452		glutamyl-prolyl tRNA synthe	172080	0.0720049	1.05118	0.0794899	1.10546	0.159562	NPEVGLKPVWYSPK	807.437	1612.86	2	38	150153
IPI00220038	ARS2	Isoform B of Arsenite-resistance protein 2	100670	0.0730351	1.05193	0	1.05193	0.0887791	EVAFFNNFLTDAK	762.384	1522.75	2	83	636298
IPI00643041	RAN	GTP-binding nuclear protein Ran	24448	0.0736104	1.05235	0.148313	1.20662	0.185909	AAQGEPQVQFK	622.818	1243.62	2	31	643716
IPI00643041		GTP-binding nuclear protein Ran	24448	0.0736104	1.05235	0.148313	0.910811	0	LVLVGDGGTGK	508.293	1014.57	2	32	1.37166e+06
IPI00643041		GTP-binding nuclear protein Ran	24448	0.0736104	1.05235	0.148313	1.03961	0	SNYNFEKPFLWLAR	598.314	1791.92	3	36	803398
IPI00017617	DDX5	Probable ATP-dependent RNA helicase DDX5	69618	0.0737987	1.05248	0	1.05248	0.114395	TGTAYTFFTPNNIK	787.897	1573.78	2	53	886251
IPI00026089	SF3B1	Splicing factor 3B subunit 1	146464	0.0741357	1.05273	0.223133	1.02741	0.0389844	AIGPHDVLATLLNNLK	844.988	1687.96	2	44	211123
IPI00026089		Splicing factor 3B subunit 1	146464	0.0741357	1.05273	0.223133	0.998291	0	AIVNVIGMHK	545.32	1088.63	2	22	476723
IPI00026089		Splicing factor 3B subunit 1	146464	0.0741357	1.05273	0.223133	0.981364	0.155958	ATVNTFGYIAK	596.827	1191.64	2	50	1.89227e+06
IPI00026089		Splicing factor 3B subunit 1	146464	0.0741357	1.05273	0.223133	1.08548	0	IVDDLKDEAEQYRK	574.628	1720.86	3	42	589394
IPI00026089		Splicing factor 3B subunit 1	146464	0.0741357	1.05273	0.223133	0.924318	0.285389	KLTATPTPLGGMTGFHMQTEDR	797.058	2388.15	3	82	333484
IPI00026089		Splicing factor 3B subunit 1	146464	0.0741357	1.05273	0.223133	0.865429	0.194927	QLVDTTVELANK	669.872	1337.73	2	94	2.28288e+06
IPI00026089		Splicing factor 3B subunit 1	146464	0.0741357	1.05273	0.223133	0.985767	0.130322	SLVEIIEHGLVDEQQK	922.996	1843.98	2	68	965107
IPI00026089		Splicing factor 3B subunit 1	146464	0.0741357	1.05273	0.223133	1.10812	0.356585	SLVEIIEHGLVDEQQKVR	698.051	2091.13	3	56	303821
IPI00026089		Splicing factor 3B subunit 1	146464	0.0741357	1.05273	0.223133	1.09494	0.115117	SVNDQPSGNLPFLKPDDIQYFDK	879.766	2636.28	3	43	703726
IPI00026089		Splicing factor 3B subunit 1	146464	0.0741357	1.05273	0.223133	1.70528	0	TEILPPFFK	550.317	1098.62	2	28	3.86974e+06
IPI00026089		Splicing factor 3B subunit 1	146464	0.0741357	1.05273	0.223133	1.02855	0.131645	VKPYLPQICGTVLWR	613.347	1837.02	3	35	904727
IPI00026089		Splicing factor 3B subunit 1	146464	0.0741357	1.05273	0.223133	0.827808	0.0663444	VPELNVQNGVLK	655.378	1308.74	2	56	1.17599e+06
IPI00005969	CAPZA1	F-actin capping protein alpha-1 subunit	32942	0.0780031	1.05556	0.182379	0.926595	0	FTITPPTAQVVGVLK	785.963	1569.91	2	27	1.426e+06
IPI00005969		F-actin capping protein alpha-1 subunit	32942	0.0780031	1.05556	0.182379	1.18452	0	TIDGQQTIIACIESHQFQPK	774.726	2321.16	3	28	395319
IPI00166010	CNOT1	CCR4-NOT transcription complex, subunit 1 isoform a	269106	0.07821	1.05571	0.215821	1.20832	0	DAIAALGLLQK	560.844	1119.67	2	61	208297
IPI00166010		CCR4-NOT transcription complex, subunit 1 isoform a	269106	0.07821	1.05571	0.215821	0.903099	0	GQQELLYVVPFVAK	799.956	1597.9	2	75	68725.5
IPI00021985	TM9SF4	Transmembrane 9 superfamily protein member 4	73235	0.083187	1.05936	0	1.05936	0	IVNTPFQVLMNSEK	810.427	1618.84	2	94	1.66658e+06
IPI00025277	PDCD6	Programmed cell death protein 6	21912	0.0839727	1.05993	0	1.05993	0	AGVNFSEFTGVWK	725.366	1448.72	2	66	412899
IPI00215920	ARF6	ADP-ribosylation factor 6	20052	0.0846375	1.06042	0	1.06042	0.19058	FNVWDVGGQDK	632.801	1263.59	2	74	839723
IPI00154975	DNAJC9	DnaJ homolog subfamily C member 9	30062	0.0860611	1.06147	0.133199	1.15666	0.0970947	ELGLDEGVDSLK	641.834	1281.65	2	45	2.63971e+06
IPI00154975		DnaJ homolog subfamily C member 9	30062	0.0860611	1.06147	0.133199	1.02794	0.138165	IRNIIQQAIDAGEVPSYNAFVK	816.109	2445.31	3	33	880486
IPI00154975		DnaJ homolog subfamily C member 9	30062	0.0860611	1.06147	0.133199	0.842231	0.139978	ISLEDIQAFEK	650.847	1299.68	2	85	3.8192e+06
IPI00154975		DnaJ homolog subfamily C member 9	30062	0.0860611	1.06147	0.133199	1.12796	0	KISLEDIQAFEK	710.889	1419.76	2	44	658199
IPI00154975		DnaJ homolog subfamily C member 9	30062	0.0860611	1.06147	0.133199	1.15256	0	NIIQQAIDAGEVPSYNAFVK	726.379	2176.11	3	71	696075
IPI00007321	LYPLA1	Isoform 1 of Acyl-protein thioesterase 1	24996	0.0866653	1.06191	0	1.06191	0	TLVNPANVTFK	606.347	1210.68	2	23	1.08493e+06
IPI00014624	AP3S1	Adapter-related protein complex 3 sigma 1 subunit	32523	0.0880651	1.06294	0	1.06294	0	AILIFNNHGKPR	690.399	1378.78	2	58	328171
IPI00412579	RPL10A	60S ribosomal protein L10a	24856	0.0911359	1.06521	0.116104	0.98907	0.216429	AGKFPSLLTHNENMVAK	619.662	1855.97	3	36	547229
IPI00412579		60S ribosomal protein L10a	24856	0.0911359	1.06521	0.116104	1.09667	0	AVDIPHMDIEALKK	790.43	1578.85	2	29	105970
IPI00412579		60S ribosomal protein L10a	24856	0.0911359	1.06521	0.116104	1.2501	0.23212	FSVCVLGDQQHCDEAK	631.616	1891.83	3	23	413649
IPI00412579		60S ribosomal protein L10a	24856	0.0911359	1.06521	0.116104	1.12998	0	ILGPGLNK	819.518	818.511	1	45	1.77555e+06
IPI00412579		60S ribosomal protein L10a	24856	0.0911359	1.06521	0.116104	0.937995	0.316652	KYDAFLASESLIK	750.918	1499.82	2	78	5.04992e+06
IPI00412579		60S ribosomal protein L10a	24856	0.0911359	1.06521	0.116104	0.987436	0	NYDPQKDKR	582.293	1162.57	2	27	1.03284e+06
IPI00023542	TMED9	transmembrane emp24 protein transport domain containing 9	27374	0.0913127	1.06534	0.0759003	1.0788	0.127026	DKLSELQLR	551.316	1100.62	2	41	1.68558e+07
IPI00023542		transmembrane emp24 protein transport domain containing 9	27374	0.0913127	1.06534	0.0759003	0.971126	0.393405	KCFIEEIPDETMVIGNYR	738.692	2213.05	3	29	108636
IPI00023542		transmembrane emp24 protein transport domain containing 9	27374	0.0913127	1.06534	0.0759003	0.978443	0.0847955	QLVEQVEQIQK	671.373	1340.73	2	64	5.14701e+06
IPI00023542		transmembrane emp24 protein transport domain containing 9	27374	0.0913127	1.06534	0.0759003	1.1605	0.0626556	QLVEQVEQIQKEQNYQR	720.706	2159.1	3	51	1.63348e+06
IPI00023542		transmembrane emp24 protein transport domain containing 9	27374	0.0913127	1.06534	0.0759003	1.11761	0.1265	SFFEAK	736.375	735.368	1	25	1.45753e+06
IPI00023542		transmembrane emp24 protein transport domain containing 9	27374	0.0913127	1.06534	0.0759003	1.08556	0	TQLYDK	767.394	766.386	1	25	404114
IPI00291175	VCL	Isoform 1 of Vinculin	117088	0.0931351	1.06669	0	1.06669	0.262446	AVAGNISDPGLQK	635.344	1268.67	2	42	380669
IPI00217766	SCARB2	Lysosome membrane protein 2	54581	0.0945962	1.06777	0	1.06777	0.183237	KLDDFVETGDIR	704.359	1406.7	2	59	2.28196e+06
IPI00103994	LARS	Leucyl-tRNA synthetase, cytoplasmic	135577	0.0949213	1.06801	0	1.06801	0	STGNFLTLTQAIDKFSADGMR	758.379	2272.12	3	34	235678
IPI00328343	BAT1	HLA-B associated transcript 1	49416	0.0962732	1.06901	0	1.06901	0	DFLLKPELLR	622.374	1242.73	2	32	2.30297e+06
IPI00396435	DHX15	DEAH (Asp-Glu-Ala-His) box polypeptide 15	93568	0.0971369	1.06965	0.129955	1.12128	0.0895772	ASTNAMLISAGLPPLK	792.446	1582.88	2	50	1.07535e+06
IPI00396435		DEAH (Asp-Glu-Ala-His) box polypeptide 15	93568	0.0971369	1.06965	0.129955	1.18955	0.177606	EVDDLGPEVGDIK	693.343	1384.67	2	60	2.50242e+06
IPI00396435		DEAH (Asp-Glu-Ala-His) box polypeptide 15	93568	0.0971369	1.06965	0.129955	1.15292	0.276485	FAHIDGDHLTLLNVYHAFK	737.717	2210.13	3	57	1.18647e+06
IPI00396435		DEAH (Asp-Glu-Ala-His) box polypeptide 15	93568	0.0971369	1.06965	0.129955	1.0521	0	IRVESLLVTAISK	714.942	1427.87	2	26	573894
IPI00396435		DEAH (Asp-Glu-Ala-His) box polypeptide 15	93568	0.0971369	1.06965	0.129955	0.824506	0	SNLGSVVLQLK	583.355	1164.7	2	60	2.52982e+06
IPI00396435		DEAH (Asp-Glu-Ala-His) box polypeptide 15	93568	0.0971369	1.06965	0.129955	1.07754	0	TLATDILMGVLK	649.878	1297.74	2	83	779825
IPI00329719	MYO1D	Isoform 1 of Myosin Id	116927	0.0979403	1.07024	0	1.07024	0.409525	VTDEMFLEALNSK	752.877	1503.74	2	68	604080
IPI00299026	FUCA1	Alpha-L-fucosidase	53940	0.100417	1.07208	0	1.07208	0	FFHPEEWADLFQAAGAK	655.317	1962.93	3	54	320358
IPI00026302	RPL31	60S ribosomal protein L31	14454	0.102334	1.07351	0.0816087	1.04269	0.115028	EYTINIHKR	591.33	1180.65	2	67	1.49835e+06
IPI00026302		60S ribosomal protein L31	14454	0.102334	1.07351	0.0816087	1.0118	0.0511005	LYTLVTYVPVTTFK	822.965	1643.92	2	90	955353
IPI00026302		60S ribosomal protein L31	14454	0.102334	1.07351	0.0816087	1.16604	0.181413	NEDEDSPNKLYTLVTYVPVTTFK	891.784	2672.33	3	34	459778
IPI00016910	EIF3CL	Eukaryotic translation initiation factor 3 subunit 8	105962	0.102981	1.07399	0	1.07399	0.173147	AKELLGQGLLLR	659.919	1317.82	2	60	1.56616e+06
IPI00029997	PGLS	6-phosphogluconolactonase	27815	0.104276	1.07495	0	1.07495	0	LPIPESQVITINPELPVEEAAEDYAK	955.829	2864.47	3	57	501435
IPI00029625	FLOT2	flotillin 2	47434	0.105381	1.07578	0.0416235	1.10521	0	MALVLEALPQIAAK	738.441	1474.87	2	60	1.67915e+06
IPI00029625		flotillin 2	47434	0.105381	1.07578	0.0416235	1.04635	0	SILGTLTVEQIYQDRDQFAK	775.742	2324.2	3	40	671748
IPI00218606	RPS23	40S ribosomal protein S23	15838	0.107216	1.07715	0.0457051	1.07392	0.0755559	ANPFGGASHAK	532.772	1063.53	2	30	2.42502e+06
IPI00218606		40S ribosomal protein S23	15838	0.107216	1.07715	0.0457051	1.05194	0.106796	GIVLEK	666.428	665.421	1	23	2.22195e+06
IPI00218606		40S ribosomal protein S23	15838	0.107216	1.07715	0.0457051	1.04029	0	KGHAVGDIPGVR	607.349	1212.68	2	51	671632
IPI00218606		40S ribosomal protein S23	15838	0.107216	1.07715	0.0457051	1.14244	0	VANVSLLALYK	599.869	1197.72	2	79	1.8646e+06
IPI00021266	hCG_16001	60S ribosomal protein L23a	17684	0.107496	1.07736	0.222956	1.14327	0	KLYDIDVAK	540.818	1079.62	2	46	916547
IPI00021266		60S ribosomal protein L23a	17684	0.107496	1.07736	0.222956	1.21905	0.140893	LAPDYDALDVANK	706.862	1411.71	2	75	2.951e+06
IPI00021266		60S ribosomal protein L23a	17684	0.107496	1.07736	0.222956	1.11441	0.13492	LAPDYDALDVANKIGII	904.999	1807.98	2	34	574467
IPI00021266		60S ribosomal protein L23a	17684	0.107496	1.07736	0.222956	1.22253	0	LYDIDVAK	472.762	943.51	2	28	1.2744e+06
IPI00021266		60S ribosomal protein L23a	17684	0.107496	1.07736	0.222956	0.687527	0.119821	VNTLIRPDGEKK	685.394	1368.77	2	36	993874
IPI00414922	RPS12	ribosomal protein S12	14905	0.107597	1.07743	0.116719	1.08493	0.129534	ESQAKDVIEEYFK	793.391	1584.77	2	65	1.21676e+06
IPI00414922		ribosomal protein S12	14905	0.107597	1.07743	0.116719	0.976045	0.0516878	IDREGKPR	485.775	969.536	2	26	3.71389e+06
IPI00414922		ribosomal protein S12	14905	0.107597	1.07743	0.116719	1.14302	0.19413	KVVGCSCVVVK	617.836	1233.66	2	37	651160
IPI00414922		ribosomal protein S12	14905	0.107597	1.07743	0.116719	1.16428	0	LGEWVGLCK	535.283	1068.55	2	65	9.33157e+06
IPI00414922		ribosomal protein S12	14905	0.107597	1.07743	0.116719	0.910195	0	LVEALCAEHQINLIK	875.982	1749.95	2	53	596340
IPI00414922		ribosomal protein S12	14905	0.107597	1.07743	0.116719	1.24511	0.153126	LVEALCAEHQINLIKVDDNKK	817.44	2449.3	3	55	865446
IPI00414922		ribosomal protein S12	14905	0.107597	1.07743	0.116719	1.01845	0	QAHLCVLASNCDEPMYVK	712.328	2133.96	3	54	1.87201e+06
IPI00219483	SNRNP70	Isoform 2 of U1 small nuclear ribonucleoprotein 70 kDa	50644	0.108097	1.07781	0	1.07781	0.0912758	DPIPYLPPLEK	645.366	1288.72	2	31	608637
IPI00219155	RPL27	60S ribosomal protein L27	15657	0.108283	1.07794	0.0945447	1.1448	0	VKFEER	404.221	806.428	2	27	4.97079e+06
IPI00219155		60S ribosomal protein L27	15657	0.108283	1.07794	0.0945447	1.01109	0	YSVDIPLDK	525.279	1048.54	2	36	2.5021e+06
IPI00002821	RPL14	60S ribosomal protein L14	23258	0.109673	1.07898	0.0996339	1.25003	0	AALLK	523.37	522.362	1	36	942903
IPI00002821		60S ribosomal protein L14	23258	0.109673	1.07898	0.0996339	1.01903	0.107361	CMQLTDFILK	634.822	1267.63	2	42	1.30367e+06
IPI00002821		60S ribosomal protein L14	23258	0.109673	1.07898	0.0996339	1.07975	0.114721	FPHSAHQK	476.243	950.472	2	28	4.06952e+06
IPI00002821		60S ribosomal protein L14	23258	0.109673	1.07898	0.0996339	1.04037	0	IIKNEVK	422.269	842.524	2	23	1.25642e+06
IPI00002821		60S ribosomal protein L14	23258	0.109673	1.07898	0.0996339	1.00574	0.263306	VAYVSFGPHAGK	620.833	1239.65	2	44	896559
IPI00171412	SUMF2	Isoform 1 of Sulfatase-modifying factor 2 precursor	33950	0.110261	1.07942	0	1.07942	0	SVLWWLPVEK	628.856	1255.7	2	43	345698
IPI00006395	GNAL	Guanine nucleotide-binding protein G(olf), alpha subunit	44794	0.110665	1.07973	0.111346	1.00099	0	FQVDKVNFHMFDVGGQRDER	808.723	2423.15	3	32	332222
IPI00006395		Guanine nucleotide-binding protein G(olf), alpha subunit	44794	0.110665	1.07973	0.111346	1.15846	0	LLLLGAGESGK	529.316	1056.62	2	55	8.17109e+06
IPI00005613	U2AF1	Splicing factor U2AF 35 kDa subunit	28237	0.111837	1.0806	0.0868489	1.14443	0.102049	AEYLASIFGTEK	689.853	1377.69	2	79	2.37533e+06
IPI00005613		Splicing factor U2AF 35 kDa subunit	28237	0.111837	1.0806	0.0868489	0.981701	0.149126	FRREEDAEK	594.299	1186.58	2	22	7.00117e+06
IPI00005613		Splicing factor U2AF 35 kDa subunit	28237	0.111837	1.0806	0.0868489	1.11568	0	GGFCNFMHLKPISR	555.278	1662.81	3	33	211289
IPI00011274	HNRPDL	heterogeneous nuclear ribonucleoprotein D-like	46580	0.112407	1.08103	0.162058	1.04897	0	FGEVVDCTIK	584.289	1166.56	2	61	2.92836e+06
IPI00011274		heterogeneous nuclear ribonucleoprotein D-like	46580	0.112407	1.08103	0.162058	1.09129	0.211063	GFGFVLFK	457.76	913.506	2	47	6.57275e+06
IPI00011274		heterogeneous nuclear ribonucleoprotein D-like	46580	0.112407	1.08103	0.162058	1.28867	0.124184	RGFCFITYTDEEPVKK	663.996	1988.97	3	33	496280
IPI00011274		heterogeneous nuclear ribonucleoprotein D-like	46580	0.112407	1.08103	0.162058	0.895182	0	SRGFGFVLFK	583.333	1164.65	2	31	754611
IPI00007208	DDX41	Probable ATP-dependent RNA helicase DDX41	70477	0.112739	1.08128	0	1.08128	0	TPPPVLIFAEK	606.354	1210.69	2	33	947366
IPI00410214	BPNT1	Isoform 1 of 3'(2'),5'-bisphosphate nucleotidase 1	33713	0.114369	1.0825	0	1.0825	0	IIQLIEGK	457.29	912.565	2	23	677400
IPI00412607	RPL35	60S ribosomal protein L35	14412	0.114512	1.08261	0.061279	1.03928	0.121092	QLDDLKVELSQLR	778.935	1555.86	2	59	392028
IPI00412607		60S ribosomal protein L35	14412	0.114512	1.08261	0.061279	1.12594	0.132653	VLTVINQTQK	576.348	1150.68	2	47	1.137e+06
IPI00295851	COPB1	Coatomer subunit beta	108211	0.116014	1.08374	0.147707	1.04632	0.409674	CIYNLLQSSSPAVK	790.411	1578.81	2	60	1.11006e+06
IPI00295851		Coatomer subunit beta	108211	0.116014	1.08374	0.147707	1.13959	0.201523	EAGELKPEEEITVGPVQK	651.678	1952.01	3	39	1.35865e+06
IPI00295851		Coatomer subunit beta	108211	0.116014	1.08374	0.147707	1.42363	0	KPITDDDVDRISLCLK	629.999	1886.98	3	31	303343
IPI00295851		Coatomer subunit beta	108211	0.116014	1.08374	0.147707	1.18318	0	LKEAELLEPLMPAIR	574.999	1721.98	3	39	1.61609e+06
IPI00295851		Coatomer subunit beta	108211	0.116014	1.08374	0.147707	1.03242	0.198529	LVEKPSPLTLAPHDFANIK	697.393	2089.16	3	40	1.92282e+06
IPI00295851		Coatomer subunit beta	108211	0.116014	1.08374	0.147707	1.07033	0	LVTEMGTYATQSALSSSRPTK	743.378	2227.11	3	25	616350
IPI00295851		Coatomer subunit beta	108211	0.116014	1.08374	0.147707	0.906299	0	NVTVQPDDPISFMQLTAK	1006.52	2011.02	2	63	199572
IPI00295851		Coatomer subunit beta	108211	0.116014	1.08374	0.147707	1.17341	0.185432	SLGEIPIVESEIKK	771.441	1540.87	2	51	2.02543e+06
IPI00295851		Coatomer subunit beta	108211	0.116014	1.08374	0.147707	0.900729	0	VLSECSPLMNDIFNK	883.927	1765.84	2	67	457687
IPI00295851		Coatomer subunit beta	108211	0.116014	1.08374	0.147707	0.972957	0.0526042	VLSECSPLMNDIFNKECR	738.012	2211.01	3	35	663593
IPI00295851		Coatomer subunit beta	108211	0.116014	1.08374	0.147707	1.07225	0.168235	YEAAGTLVTLSSAPTAIK	900.996	1799.98	2	45	1.97793e+06
IPI00025874	RPN1	Dolichyl-diphosphooligosaccharide--protein glycosyltransferase 67 kDa subu	72847	0.116758	1.0843	0.208252	1.26233	0	APDELHYTYLDTFGRPVIVAYK	856.776	2567.31	3	51	470997
IPI00025874		Dolichyl-diphosphooligosaccharide--protein glycosyltransferase 67 kDa subu	72847	0.116758	1.0843	0.208252	1.14688	0.14226	APDELHYTYLDTFGRPVIVAYKK	674.858	2695.4	4	43	1.18066e+06
IPI00025874		Dolichyl-diphosphooligosaccharide--protein glycosyltransferase 67 kDa subu	72847	0.116758	1.0843	0.208252	1.33599	0.157883	DISTLNSGKK	531.793	1061.57	2	30	4.47107e+06
IPI00025874		Dolichyl-diphosphooligosaccharide--protein glycosyltransferase 67 kDa subu	72847	0.116758	1.0843	0.208252	1.00086	0.188734	DTYIENEKLISGK	755.393	1508.77	2	54	1.62582e+06
IPI00025874		Dolichyl-diphosphooligosaccharide--protein glycosyltransferase 67 kDa subu	72847	0.116758	1.0843	0.208252	1.05777	0.102912	DVPAYSQDTFK	639.808	1277.6	2	28	2.24478e+06
IPI00025874		Dolichyl-diphosphooligosaccharide--protein glycosyltransferase 67 kDa subu	72847	0.116758	1.0843	0.208252	1.31176	0	FFTVK	321.186	640.358	2	29	2.84797e+06
IPI00025874		Dolichyl-diphosphooligosaccharide--protein glycosyltransferase 67 kDa subu	72847	0.116758	1.0843	0.208252	1.223	0.0699427	FPLFGGWK	476.258	950.502	2	31	6.73169e+06
IPI00025874		Dolichyl-diphosphooligosaccharide--protein glycosyltransferase 67 kDa subu	72847	0.116758	1.0843	0.208252	1.06508	0	FVDHVFDEQVIDSLTVK	996.01	1990.01	2	59	1.18527e+06
IPI00025874		Dolichyl-diphosphooligosaccharide--protein glycosyltransferase 67 kDa subu	72847	0.116758	1.0843	0.208252	0.93646	0	HTGAVLK	725.43	724.423	1	33	393397
IPI00025874		Dolichyl-diphosphooligosaccharide--protein glycosyltransferase 67 kDa subu	72847	0.116758	1.0843	0.208252	0.989691	0	ISVIVETVYTHVLHPYPTQITQSEK	961.514	2881.52	3	52	453355
IPI00025874		Dolichyl-diphosphooligosaccharide--protein glycosyltransferase 67 kDa subu	72847	0.116758	1.0843	0.208252	1.1108	0.112414	LDAQVK	681.403	680.396	1	23	1.09608e+06
IPI00025874		Dolichyl-diphosphooligosaccharide--protein glycosyltransferase 67 kDa subu	72847	0.116758	1.0843	0.208252	0.984098	0	LKTEGSDLCDR	647.308	1292.6	2	53	815930
IPI00025874		Dolichyl-diphosphooligosaccharide--protein glycosyltransferase 67 kDa subu	72847	0.116758	1.0843	0.208252	1.10776	0.0996579	LPVALDPGAK	494.799	987.584	2	32	8.38075e+06
IPI00025874		Dolichyl-diphosphooligosaccharide--protein glycosyltransferase 67 kDa subu	72847	0.116758	1.0843	0.208252	1.05264	0.206851	MKVACITEQVLTLVNKR	673.709	2018.1	3	52	752366
IPI00025874		Dolichyl-diphosphooligosaccharide--protein glycosyltransferase 67 kDa subu	72847	0.116758	1.0843	0.208252	1.20327	0.0865168	NLVEQHIQDIVVHYTFNK	733.051	2196.13	3	58	1.7923e+06
IPI00025874		Dolichyl-diphosphooligosaccharide--protein glycosyltransferase 67 kDa subu	72847	0.116758	1.0843	0.208252	1.09623	0	NVESYTK	848.424	847.416	1	26	903317
IPI00025874		Dolichyl-diphosphooligosaccharide--protein glycosyltransferase 67 kDa subu	72847	0.116758	1.0843	0.208252	1.33967	0	RQELVTK	441.268	880.522	2	30	6.39215e+06
IPI00025874		Dolichyl-diphosphooligosaccharide--protein glycosyltransferase 67 kDa subu	72847	0.116758	1.0843	0.208252	1.16498	0.213867	SEDLLDYGPFRDVPAYSQDTFK	855.071	2562.19	3	34	924677
IPI00025874		Dolichyl-diphosphooligosaccharide--protein glycosyltransferase 67 kDa subu	72847	0.116758	1.0843	0.208252	0.954748	0	THYIVGYNLPSYEYLYNLGDQYALK	999.829	2996.47	3	72	1.6122e+06
IPI00025874		Dolichyl-diphosphooligosaccharide--protein glycosyltransferase 67 kDa subu	72847	0.116758	1.0843	0.208252	0.347093	0	TVDLSSHLAK	535.796	1069.58	2	42	2.47559e+06
IPI00025874		Dolichyl-diphosphooligosaccharide--protein glycosyltransferase 67 kDa subu	72847	0.116758	1.0843	0.208252	1.0791	0.0272834	VACITEQVLTLVNKR	872.492	1742.97	2	93	1.70315e+06
IPI00642244	KIAA0090	Novel protein	109808	0.118577	1.08566	0.129507	1.2956	0.148923	DKESGMSSLYVFNPIFGK	673.668	2017.98	3	37	651505
IPI00642244		Novel protein	109808	0.118577	1.08566	0.129507	0.991126	0	FASLEFSPGSK	589.303	1176.59	2	56	1.28373e+06
IPI00642244		Novel protein	109808	0.118577	1.08566	0.129507	1.20621	0.0647468	HLLIGLPSGAILSLPK	815.009	1628	2	37	602744
IPI00642244		Novel protein	109808	0.118577	1.08566	0.129507	1.13528	0	LFGIESSSGTILWK	773.423	1544.83	2	71	170718
IPI00642244		Novel protein	109808	0.118577	1.08566	0.129507	0.969485	0.103435	NFPQTALVSFATTGEK	859.946	1717.88	2	59	872889
IPI00642244		Novel protein	109808	0.118577	1.08566	0.129507	1.03832	0	TTAHFPHPPQCTLLVK	616.326	1845.95	3	22	331107
IPI00642244		Novel protein	109808	0.118577	1.08566	0.129507	0.963631	0	WSQVAPPVLK	566.834	1131.65	2	33	930503
IPI00022883	AP3M2	AP-3 complex subunit mu-2	47175	0.118905	1.08591	0.258031	0.903455	0	ELIKPPTILR	594.385	1186.75	2	32	1.33343e+06
IPI00022883		AP-3 complex subunit mu-2	47175	0.118905	1.08591	0.258031	1.26837	0	IQQLAISGLK	539.839	1077.66	2	44	2.2374e+06
IPI00218830	NMT1	Isoform Short of Glycylpeptide N-tetradecanoyltransferase 1	48338	0.121283	1.0877	0.387266	1.36154	0	AIELFSVGQGPAK	658.865	1315.72	2	54	857893
IPI00218830		Isoform Short of Glycylpeptide N-tetradecanoyltransferase 1	48338	0.121283	1.0877	0.387266	0.813863	0.119369	LIEVK	609.406	608.399	1	23	6.03279e+06
IPI00221222	SUB1	Activated RNA polymerase II transcriptional coactivator p15	14255	0.121954	1.08821	0.0214657	1.11904	0	DDNMFQIGK	538.253	1074.49	2	46	2.57421e+06
IPI00221222		Activated RNA polymerase II transcriptional coactivator p15	14255	0.121954	1.08821	0.0214657	1.06722	0.15018	GISLNPEQWSQLK	750.398	1498.78	2	60	2.9929e+06
IPI00221222		Activated RNA polymerase II transcriptional coactivator p15	14255	0.121954	1.08821	0.0214657	1.09918	0.106609	GISLNPEQWSQLKEQISDIDDAVR	914.464	2740.37	3	58	2.54802e+06
IPI00221222		Activated RNA polymerase II transcriptional coactivator p15	14255	0.121954	1.08821	0.0214657	1.07023	0.215909	KGISLNPEQWSQLKEQISDIDDAVR	957.16	2868.46	3	68	518882
IPI00221222		Activated RNA polymerase II transcriptional coactivator p15	14255	0.121954	1.08821	0.0214657	1.08537	0.119201	QSSSSRDDNMFQIGK	854.395	1706.77	2	27	4.21987e+06
IPI00003505	TRIP13	Isoform 1 of Thyroid receptor-interacting protein 13	48863	0.12259	1.08869	0.157341	0.97743	0	ELEMIGFIENNVSK	811.91	1621.8	2	29	261715
IPI00003505		Isoform 1 of Thyroid receptor-interacting protein 13	48863	0.12259	1.08869	0.157341	1.19994	0	IYLSCLEELMK	699.854	1397.69	2	49	543300
IPI00151888	DOCK9	Isoform 1 of Dedicator of cytokinesis protein 9	238519	0.125222	1.09068	0	1.09068	0	NLLIK	608.422	607.415	1	22	464836
IPI00220473	ATP2C1	Isoform 2 of Calcium-transporting ATPase type 2C member 1	97981	0.125222	1.09068	0	1.09068	0	NLILK	608.422	607.415	1	22	464836
IPI00152998	LRRC40	Leucine-rich repeat-containing protein 40	68720	0.125835	1.09114	0	1.09114	0	FLPEFPSCSLLK	719.377	1436.74	2	27	615905
IPI00291165	PNPT1	Polyribonucleotide nucleotidyltransferase 1, mitochondrial precursor	86510	0.126209	1.09142	0	1.09142	0.137519	YTQQIIQGIQQLVK	834.483	1666.95	2	58	490708
IPI00411559	SMC4	Isoform 1 of Structural maintenance of chromosomes 4-like 1 protein	147775	0.127207	1.09218	0.141232	1.19685	0	HNTAVSQLTK	549.799	1097.58	2	53	1.21473e+06
IPI00411559		Isoform 1 of Structural maintenance of chromosomes 4-like 1 protein	147775	0.127207	1.09218	0.141232	0.91606	0.200207	KKEELYLQR	603.846	1205.68	2	43	197314
IPI00411559		Isoform 1 of Structural maintenance of chromosomes 4-like 1 protein	147775	0.127207	1.09218	0.141232	1.26956	0	LFDLVK	734.444	733.437	1	22	183337
IPI00411559		Isoform 1 of Structural maintenance of chromosomes 4-like 1 protein	147775	0.127207	1.09218	0.141232	1.31957	0.453309	LHNTIVEINNHK	720.397	1438.78	2	27	95513.7
IPI00411559		Isoform 1 of Structural maintenance of chromosomes 4-like 1 protein	147775	0.127207	1.09218	0.141232	0.893495	0	LMITHIVNQNFK	729.4	1456.78	2	46	260982
IPI00411559		Isoform 1 of Structural maintenance of chromosomes 4-like 1 protein	147775	0.127207	1.09218	0.141232	1.01012	0	LTQEETNFK	559.284	1116.55	2	32	431209
IPI00411559		Isoform 1 of Structural maintenance of chromosomes 4-like 1 protein	147775	0.127207	1.09218	0.141232	1.009	0	NLLQELK	433.266	864.517	2	32	770628
IPI00411559		Isoform 1 of Structural maintenance of chromosomes 4-like 1 protein	147775	0.127207	1.09218	0.141232	1.15032	0.228436	QLDECASAITK	618.302	1234.59	2	39	265278
IPI00411559		Isoform 1 of Structural maintenance of chromosomes 4-like 1 protein	147775	0.127207	1.09218	0.141232	0.91883	0	QNIGVATFIGLDK	688.383	1374.75	2	41	92219.3
IPI00411559		Isoform 1 of Structural maintenance of chromosomes 4-like 1 protein	147775	0.127207	1.09218	0.141232	1.23781	0	SLEDKAAEVVK	602.841	1203.67	2	49	471089
IPI00411559		Isoform 1 of Structural maintenance of chromosomes 4-like 1 protein	147775	0.127207	1.09218	0.141232	1.17945	0	TADRNLQK	477.266	952.518	2	33	887313
IPI00411559		Isoform 1 of Structural maintenance of chromosomes 4-like 1 protein	147775	0.127207	1.09218	0.141232	1.09787	0	TYNITK	747.412	746.404	1	21	71031.8
IPI00411559		Isoform 1 of Structural maintenance of chromosomes 4-like 1 protein	147775	0.127207	1.09218	0.141232	1.13074	0.242263	VAELDKITYER	672.866	1343.72	2	84	921111
IPI00411559		Isoform 1 of Structural maintenance of chromosomes 4-like 1 protein	147775	0.127207	1.09218	0.141232	0.960804	0	VIQENEHALQK	654.849	1307.68	2	59	352231
IPI00023748	NACA	Nascent polypeptide-associated complex alpha subunit	23370	0.129626	1.09401	0.0883397	1.22599	0	ALKNNSNDIVNAIMELTM	1012	2021.98	2	41	118627
IPI00023748		Nascent polypeptide-associated complex alpha subunit	23370	0.129626	1.09401	0.0883397	1.00505	0.128484	IEDLSQQAQLAAAEK	807.922	1613.83	2	93	4.05906e+06
IPI00023748		Nascent polypeptide-associated complex alpha subunit	23370	0.129626	1.09401	0.0883397	1.15821	0	NILFVITKPDVYK	775.453	1548.89	2	65	4.44445e+06
IPI00023748		Nascent polypeptide-associated complex alpha subunit	23370	0.129626	1.09401	0.0883397	1.00079	0	SKNILFVITKPDVYK	589.013	1764.02	3	60	983335
IPI00023748		Nascent polypeptide-associated complex alpha subunit	23370	0.129626	1.09401	0.0883397	1.06731	0	SPASDTYIVFGEAK	746.874	1491.73	2	89	1.83174e+06
IPI00023748		Nascent polypeptide-associated complex alpha subunit	23370	0.129626	1.09401	0.0883397	1.10671	0.0667803	SPASDTYIVFGEAKIEDLSQQAQLAAAEK	1027.52	3079.54	3	111	530285
IPI00000816	YWHAE	14-3-3 protein epsilon	29326	0.129672	1.09404	0.230788	0.930853	0.0688249	MDDREDLVYQAK	762.853	1523.69	2	40	927908
IPI00000816		14-3-3 protein epsilon	29326	0.129672	1.09404	0.230788	1.25724	0	NLLSVAYK	458.273	914.531	2	36	7.71998e+06
IPI00334587	HNRNPAB	Isoform 2 of Heterogeneous nuclear ribonucleoprotein A/B	36059	0.13139	1.09535	0.118124	1.04897	0	FGEVVDCTIK	584.289	1166.56	2	61	2.92836e+06
IPI00334587		Isoform 2 of Heterogeneous nuclear ribonucleoprotein A/B	36059	0.13139	1.09535	0.118124	1.24407	0	GFGFILFK	464.769	927.523	2	41	7.02014e+06
IPI00334587		Isoform 2 of Heterogeneous nuclear ribonucleoprotein A/B	36059	0.13139	1.09535	0.118124	0.965583	0.0980405	IFVGGLNPEATEEK	752.389	1502.76	2	77	2.80298e+06
IPI00334587		Isoform 2 of Heterogeneous nuclear ribonucleoprotein A/B	36059	0.13139	1.09535	0.118124	1.12277	0	MFVGGLSWDTSKK	728.369	1454.72	2	69	1.9497e+06
IPI00027240	GNG5	Guanine nucleotide-binding protein G(I)/G(S)/G(O) gam	7297	0.131943	1.09577	0	1.09577	0	SGSSSVAAMKK	547.78	1093.54	2	53	1.23606e+06
IPI00028275	CKAP5	Cytoskeleton-associated protein 5	227076	0.132825	1.09644	0.252228	0.918087	0	DTNVMLVALAAK	623.345	1244.68	2	26	2.21262e+06
IPI00028275		Cytoskeleton-associated protein 5	227076	0.132825	1.09644	0.252228	1.27479	0	FIQPNIGELPTALK	770.94	1539.86	2	35	549058
IPI00293396	AP1G1	adaptor-related protein complex 1, gamma 1 subunit isoform a	92520	0.133505	1.09696	0.0328922	1.06572	0	ADCASGIFLAAEK	680.836	1359.66	2	67	368662
IPI00293396		adaptor-related protein complex 1, gamma 1 subunit isoform a	92520	0.133505	1.09696	0.0328922	1.09387	0	STIVDCLKDLDVSIK	853.457	1704.9	2	28	170180
IPI00293396		adaptor-related protein complex 1, gamma 1 subunit isoform a	92520	0.133505	1.09696	0.0328922	1.13128	0	YVALTSLLK	508.318	1014.62	2	40	1.1201e+06
IPI00056357	C19orf10	Protein C19orf10 precursor	18897	0.133532	1.09698	0.164553	0.98062	0.179614	GAEIEYAMAYSK	666.811	1331.61	2	59	672134
IPI00056357		Protein C19orf10 precursor	18897	0.133532	1.09698	0.164553	1.21333	0	SYLYFTQFK	602.81	1203.61	2	40	868185
IPI00016670	C11orf59	FLJ20625 protein	17828	0.133542	1.09698	0.103563	1.17021	0.117986	KLLLDPSSPPTK	648.381	1294.75	2	39	537436
IPI00016670		FLJ20625 protein	17828	0.133542	1.09698	0.103563	1.02375	0	LAVLSSSLTHWK	671.379	1340.74	2	34	183456
IPI00220578	GNAI3	Guanine nucleotide-binding protein G(k), alpha subunit	40945	0.135224	1.09826	0.0521512	1.06961	0.0641804	EIYTHFTCATDTK	797.868	1593.72	2	67	596286
IPI00220578		Guanine nucleotide-binding protein G(k), alpha subunit	40945	0.135224	1.09826	0.0521512	1.15846	0	LLLLGAGESGK	529.316	1056.62	2	55	8.17109e+06
IPI00220578		Guanine nucleotide-binding protein G(k), alpha subunit	40945	0.135224	1.09826	0.0521512	1.06672	0	NLREDGEK	480.741	959.468	2	40	1.99475e+06
IPI00465121	GNAI2	Galphai2 protein	42035	0.135224	1.09826	0.0521512	1.06961	0.0641804	EIYTHFTCATDTK	797.868	1593.72	2	67	596286
IPI00465121		Galphai2 protein	42035	0.135224	1.09826	0.0521512	1.15846	0	LLLLGAGESGK	529.316	1056.62	2	55	8.17109e+06
IPI00465121		Galphai2 protein	42035	0.135224	1.09826	0.0521512	1.06672	0	NLREDGEK	480.741	959.468	2	40	1.99475e+06
IPI00465044	RCC2	Protein RCC2	56790	0.137222	1.09979	0.130478	0.877489	0.0930366	AGGAAVVITEPEHTK	744.401	1486.79	2	43	927875
IPI00465044		Protein RCC2	56790	0.137222	1.09979	0.130478	1.26635	0	AGGAAVVITEPEHTKER	588.979	1763.92	3	64	1.49948e+06
IPI00465044		Protein RCC2	56790	0.137222	1.09979	0.130478	1.13222	0.135073	DVACGANHTLVLDSQKR	631.322	1890.94	3	34	2.14608e+06
IPI00465044		Protein RCC2	56790	0.137222	1.09979	0.130478	1.19457	0	KLPEYNPR	512.787	1023.56	2	27	1.24059e+06
IPI00465044		Protein RCC2	56790	0.137222	1.09979	0.130478	1.06925	0.166348	LGHAEQKDEMVPR	755.379	1508.74	2	70	1.28017e+06
IPI00465044		Protein RCC2	56790	0.137222	1.09979	0.130478	1.16192	0	MGQLGLGNQTDAVPSPAQIMYNGQPITK	987.819	2960.43	3	47	280857
IPI00465044		Protein RCC2	56790	0.137222	1.09979	0.130478	0.972676	0	NEKGQLGHGDTK	642.321	1282.63	2	29	422991
IPI00465044		Protein RCC2	56790	0.137222	1.09979	0.130478	0.853837	0.194113	NHTLALTETGSVFAFGENK	682.012	2043.02	3	33	1.33934e+06
IPI00465044		Protein RCC2	56790	0.137222	1.09979	0.130478	1.18894	0	RVAIFIEK	488.303	974.592	2	21	1.61699e+06
IPI00465044		Protein RCC2	56790	0.137222	1.09979	0.130478	1.23928	0.114089	TKDGQILPVPNVVVR	821.989	1641.96	2	48	4.77193e+06
IPI00465044		Protein RCC2	56790	0.137222	1.09979	0.130478	1.04286	0.0752935	TVVSGSCAAHSLLITTEGK	966	1929.98	2	81	1.48621e+06
IPI00465044		Protein RCC2	56790	0.137222	1.09979	0.130478	1.15857	0	VAIFIEK	414.259	826.504	2	29	3.98377e+06
IPI00465044		Protein RCC2	56790	0.137222	1.09979	0.130478	1.13925	0	VKLEGSK	380.732	759.449	2	32	6.62685e+06
IPI00024282	RAB8B	Ras-related protein Rab-8B	23740	0.138236	1.10056	0.141325	1.29582	0	IKLQIWDTAGQER	783.431	1564.85	2	62	238171
IPI00024282		Ras-related protein Rab-8B	23740	0.138236	1.10056	0.141325	1.00976	0	LAIDYGIK	450.768	899.521	2	23	1.53002e+06
IPI00024282		Ras-related protein Rab-8B	23740	0.138236	1.10056	0.141325	0.984728	0	LLLIGDSGVGK	540.331	1078.65	2	54	1.25909e+07
IPI00024282		Ras-related protein Rab-8B	23740	0.138236	1.10056	0.141325	1.11192	0	TIELDGK	388.214	774.413	2	37	1.1977e+07
IPI00028481	RAB8A	Ras-related protein Rab-8A	23824	0.138236	1.10056	0.141325	1.29582	0	IKLQIWDTAGQER	783.431	1564.85	2	62	238171
IPI00028481		Ras-related protein Rab-8A	23824	0.138236	1.10056	0.141325	1.00976	0	LALDYGIK	450.768	899.521	2	23	1.53002e+06
IPI00028481		Ras-related protein Rab-8A	23824	0.138236	1.10056	0.141325	0.984728	0	LLLIGDSGVGK	540.331	1078.65	2	54	1.25909e+07
IPI00028481		Ras-related protein Rab-8A	23824	0.138236	1.10056	0.141325	1.11192	0	TIELDGK	388.214	774.413	2	37	1.1977e+07
IPI00297492	STT3A	Oligosaccharyl transferase STT3 subunit homolog	80989	0.139241	1.10133	0.502928	0.364364	0	EGSPVLLNCLMYK	762.384	1522.75	2	44	1.14383e+06
IPI00297492		Oligosaccharyl transferase STT3 subunit homolog	80989	0.139241	1.10133	0.502928	1.49838	0	FGQVYTEAK	521.763	1041.51	2	54	751766
IPI00297492		Oligosaccharyl transferase STT3 subunit homolog	80989	0.139241	1.10133	0.502928	1.28309	0	FLAEEGFYK	552.275	1102.54	2	21	2.2256e+06
IPI00297492		Oligosaccharyl transferase STT3 subunit homolog	80989	0.139241	1.10133	0.502928	1.25947	0	FYSLLDPSYAK	656.34	1310.66	2	42	1.17615e+06
IPI00031556	U2AF2	Splicing factor U2AF 65 kDa subunit	53809	0.139597	1.1016	0.0904349	1.16554	0.086222	QLNENKQER	583.803	1165.59	2	45	1.38709e+06
IPI00031556		Splicing factor U2AF 65 kDa subunit	53809	0.139597	1.1016	0.0904349	1.03765	0.0750339	SIEIPRPVDGVEVPGCGK	639.672	1915.99	3	49	2.61135e+06
IPI00293464	DDB1	DNA damage-binding protein 1	128142	0.139706	1.10168	0.171274	1.18904	0	KTEPATGFIDGDLIESFLDISRPK	883.799	2648.37	3	87	585262
IPI00293464		DNA damage-binding protein 1	128142	0.139706	1.10168	0.171274	1.28967	0.102481	LGKDPNTYFIVGTAMVYPEEAEPK	890.443	2668.31	3	34	352698
IPI00293464		DNA damage-binding protein 1	128142	0.139706	1.10168	0.171274	1.02369	0.0742451	SVLLLAYKPMEGNFEEIAR	727.384	2179.13	3	63	883571
IPI00293464		DNA damage-binding protein 1	128142	0.139706	1.10168	0.171274	0.904321	0	TKGDFILVGDLMR	736.904	1471.79	2	39	730660
IPI00001890	COPG	Coatomer subunit gamma	99635	0.141062	1.10272	0.101586	1.23752	0.277183	ALQQYTLEPSEKPFDLK	669.687	2006.04	3	39	627091
IPI00001890		Coatomer subunit gamma	99635	0.141062	1.10272	0.101586	1.08331	0.107792	ELAPAVSVLQLFCSSPK	923.492	1844.97	2	117	1.86792e+06
IPI00001890		Coatomer subunit gamma	99635	0.141062	1.10272	0.101586	0.99429	0	ILHLLGQEGPK	602.856	1203.7	2	38	1.81886e+06
IPI00001890		Coatomer subunit gamma	99635	0.141062	1.10272	0.101586	1.26439	0.089596	QAIVDKVPSVSSSALVSSLHLLK	793.46	2377.36	3	61	638764
IPI00001890		Coatomer subunit gamma	99635	0.141062	1.10272	0.101586	1.10843	0	SDKVPDNKNTHTLLLAGVFR	742.405	2224.19	3	27	462211
IPI00001890		Coatomer subunit gamma	99635	0.141062	1.10272	0.101586	1.09701	0.0671552	SIATLAITTLLK	622.895	1243.78	2	95	2.12749e+06
IPI00001890		Coatomer subunit gamma	99635	0.141062	1.10272	0.101586	1.0459	0.039915	SLPYNQPGTCYTLVALPK	1011.52	2021.03	2	35	722626
IPI00001890		Coatomer subunit gamma	99635	0.141062	1.10272	0.101586	0.990896	0	TLEEAVGNIVK	590.836	1179.66	2	66	2.1385e+06
IPI00003949	UBE2N	Ubiquitin-conjugating enzyme E2 N	17184	0.141659	1.10317	0.0811374	1.04225	0.0829717	DKWSPALQIR	607.338	1212.66	2	21	1.13017e+06
IPI00003949		Ubiquitin-conjugating enzyme E2 N	17184	0.141659	1.10317	0.0811374	1.2484	0	ICLDILK	437.757	873.5	2	33	1.42021e+06
IPI00003949		Ubiquitin-conjugating enzyme E2 N	17184	0.141659	1.10317	0.0811374	1.07457	0.203776	ICLDILKDKWSPALQIR	690.391	2068.15	3	47	547654
IPI00003949		Ubiquitin-conjugating enzyme E2 N	17184	0.141659	1.10317	0.0811374	1.17556	0	IYHPNVDKLGR	440.582	1318.72	3	31	2.66536e+06
IPI00003949		Ubiquitin-conjugating enzyme E2 N	17184	0.141659	1.10317	0.0811374	1.09478	0.0793724	LLAEPVPGIK	518.824	1035.63	2	29	2.51386e+06
IPI00003949		Ubiquitin-conjugating enzyme E2 N	17184	0.141659	1.10317	0.0811374	1.06981	0.109495	LLAEPVPGIKAEPDESNAR	669.358	2005.05	3	39	5.3518e+06
IPI00003949		Ubiquitin-conjugating enzyme E2 N	17184	0.141659	1.10317	0.0811374	1.01683	0.0411552	RIIKETQR	526.328	1050.64	2	45	2.77621e+06
IPI00019353	AGK	Multi-substrate lipid kinase variant	47564	0.142416	1.10375	0	1.10375	0.0408615	IPIGFIPLGETSSLSHTLFAESGNK	872.462	2614.37	3	73	1.27683e+06
IPI00290566	TCP1	T-complex protein 1 subunit alpha	60819	0.144692	1.10549	0.108982	1.22096	0	ICDDELILIK	620.341	1238.67	2	32	1.60723e+06
IPI00290566		T-complex protein 1 subunit alpha	60819	0.144692	1.10549	0.108982	1.08496	0	LLEVEHPAAK	557.821	1113.63	2	51	710028
IPI00290566		T-complex protein 1 subunit alpha	60819	0.144692	1.10549	0.108982	1.20244	0.254179	SLHDALCVVKR	653.362	1304.71	2	41	370220
IPI00290566		T-complex protein 1 subunit alpha	60819	0.144692	1.10549	0.108982	1.16619	0.229835	SLLVIPNTLAVNAAQDSTDLVAK	1181.16	2360.31	2	66	1.54101e+06
IPI00290566		T-complex protein 1 subunit alpha	60819	0.144692	1.10549	0.108982	0.997259	0	SQNVMAAASIANIVK	762.917	1523.82	2	94	958184
IPI00290566		T-complex protein 1 subunit alpha	60819	0.144692	1.10549	0.108982	0.961157	0	YPVNSVNILK	573.829	1145.64	2	26	2.06533e+06
IPI00301936	ELAVL1	ELAV-like protein 1	36240	0.146869	1.10716	0	1.10716	0.0720067	SLFSSIGEVESAK	677.348	1352.68	2	65	2.75964e+06
IPI00020366	PHEX	Phosphate-regulating neutral endopeptidase	-1	0.147104	1.10734	0	1.10734	0	LEIK	502.324	501.317	1	22	1.04906e+06
IPI00030131	TMPO	thymopoietin isoform beta	50696	0.147104	1.10734	0	1.10734	0	IELK	502.324	501.317	1	22	1.04906e+06
IPI00168663	CCDC112	54 kDa protein	53589	0.147104	1.10734	0	1.10734	0	LELK	502.324	501.317	1	22	1.04906e+06
IPI00289776	MYCBP2	Isoform 1 of Probable ubiquitin ligase protein MYCBP2	517940	0.147104	1.10734	0	1.10734	0	IELK	502.324	501.317	1	22	1.04906e+06
IPI00296645	MTTP	Microsomal triglyceride transfer protein large subunit precursor	99916	0.147104	1.10734	0	1.10734	0	LELK	502.324	501.317	1	22	1.04906e+06
IPI00472263	BDP1	Putative transcription factor-like nuclear regulator	254059	0.147104	1.10734	0	1.10734	0	IEIK	502.324	501.317	1	22	1.04906e+06
IPI00006451	NSF	Vesicle-fusing ATPase	83115	0.148588	1.10848	0.206138	1.06464	0.0432241	AENSSLNLIGK	573.312	1144.61	2	69	2.37392e+06
IPI00006451		Vesicle-fusing ATPase	83115	0.148588	1.10848	0.206138	1.16367	0.0932815	IAEESNFPFIK	651.844	1301.67	2	69	2.6618e+06
IPI00006451		Vesicle-fusing ATPase	83115	0.148588	1.10848	0.206138	1.48672	0	KLLIIGTTSR	551.353	1100.69	2	36	859051
[truncated: 1,558 more rows]

## Sheet: Sheet1
Accession number	Protein name	Ratio log transformed		Ratio protein	StDev protein	Ratio peptide	StDev peptide	Sequence	MCR (Mass charge ratio) [Th]	Measured mass [Th]	Charge	Score	Intensity wild		Mass [Da]
IPI00032179	Antithrombin III variant	-2.98152		0.126611	0	0.126611	0	TSDQIHFFFAK	670.836	1339.66	2	36	1.57181e+06		53114
IPI00453473	SWISS-PROT:P62805|TREMBL:Q6B823;Q6DRA9;Q6FGB8;Q6NWP7|ENSEMBL:ENSP00000244484;ENSP00000289352;ENSP00000327355;ENSP00000329043;ENSP00000343282;ENSP00000346316;ENSP00000347168;ENSP00000348258;ENSP000003	-1.9615		0.256761	0.044884	0.265813	0.0199248	DAVTYTEHAK	567.774	1133.53	2	43	8.28055e+07		11229
IPI00296291	HP1-BP74	-1.90324		0.267343	0.0744883	0.214672	0	GQLEQITGK	487.27	972.525	2	35	1.83655e+06		61454
IPI00171611	TREMBL:Q71DI3|ENSEMBL:ENSP00000333277;ENSP00000358154;ENSP00000358160;ENSP00000358161|REFSEQ:NP_001005464;NP_066403;XP_933484|H-INV:HIT000037178|VEGA:OTTHUMP00000013917;OTTHUMP00000013919;OTTHUMP0000	-1.89384		0.269089	0.0551091	0.390701	0.0911272	EIAQDFK	850.431	849.424	1	44	756698		15436
IPI00020101	SWISS-PROT:P62807|TREMBL:Q4VB69|ENSEMBL:ENSP00000303408;ENSP00000321744;ENSP00000342886;ENSP00000348706;ENSP00000348924;ENSP00000353074;ENSP00000366962;ENSP00000366994|REFSEQ:NP_003509;NP_003513;NP_0	-1.70899		0.305875	0.127905	0.218044	0.0405189	AVTKYTSSK	500.786	999.557	2	29	2.32617e+07		13767
IPI00043598	CDNA FLJ31051 fis, clone HSYRA2000605, weakly similar to MYOSIN HEAVY CHAIN, CLONE 203	-1.67248		0.313714	0	0.313714	0	TLEGIQYDNSILK	747.395	1492.78	2	47	738345		43228
IPI00719746	TREMBL:Q3B872;Q6GMR5|ENSEMBL:ENSP00000358163;ENSP00000358176;ENSP00000358392;ENSP00000366558;ENSP00000366575;ENSP00000366583;ENSP00000366959;ENSP00000366987;ENSP00000366993;ENSP00000367000;ENSP000003	-1.64538		0.319661	0.11227	0.218044	0.0405189	AVTKYTSSK	500.786	999.557	2	29	2.32617e+07		7391
IPI00003935	Histone H2B.q	-1.6423		0.320346	0.0885674	0.218044	0.0405189	AVTKYTSSK	500.786	999.557	2	29	2.32617e+07		13781
IPI00477495	Histone H2B.s	-1.64036		0.320776	0.142877	0.612283	0	ESYSVYVYK	573.285	1144.55	2	30	2.18363e+06		13805
IPI00217468	Histone H1.5	-1.62368		0.324508	0.0412425	0.336873	0.0122612	ALAAGGYDVEKNNSR	782.889	1563.76	2	101	1.4126e+06		22435
IPI00216730	Histone H2A type 2-B	-1.61239		0.327057	0	0.327057	0	KGNYAER	423.221	844.428	2	31	2.53322e+07		13856
IPI00454695	H2B/t variant	-1.60742		0.328184	0.053712	0.406411	0	ESYSIYVYK	576.284	1150.55	2	30	6.01114e+06		21971
IPI00100247	Thioredoxin domain-containing protein 13 precursor	-1.59838		0.330248	0	0.330248	0	FFVTTLPAFFHAK	763.414	1524.81	2	36	153106		39270
IPI00216456	Histone H2A type 1-C	-1.57234		0.336262	0.100552	0.270988	0.0458074	HLQLAIRNDEELNK	846.956	1691.9	2	60	5.56573e+06		13966
IPI00018278	Histone H2AV	-1.47777		0.359042	0.0653272	0.278452	0	ATIAGGGVIPHIHK	685.899	1369.78	2	54	1.96795e+06		13369
IPI00081836	Histone H2A type 1-H	-1.46001		0.363491	0.103856	0.270988	0.0458074	HLQLAIRNDEELNK	846.956	1691.9	2	60	5.56573e+06		13767
IPI00186008	START domain containing 10	-1.40199		0.378406	0	0.378406	0	SCVITYLAQVDPK	747.387	1492.76	2	82	1.23222e+06		40921
IPI00059366	H2A histone family, member Y isoform 2	-1.2787		0.412166	0.00112023	0.411373	0.0322785	GVTIASGGVLPNIHPELLAK	993.571	1985.13	2	54	1.05934e+06		39635
IPI00294398	Isoform 1 of Short chain 3-hydroxyacyl-CoA dehydrogenase, mitochondrial precursor	-1.24247		0.422647	0	0.422647	0	TFESLVDFSK	586.795	1171.58	2	38	688268		34313
IPI00549248	Nucleophosmin	-1.18756		0.439045	0.685757	0.0636046	0	GPSSVEDIK	466.24	930.465	2	50	457427		33096
IPI00470924	Hypothetical protein DKFZp686O22167	-1.18103		0.441036	0	0.441036	0.0495552	DKISSSSFIEPIFPTSK	941.995	1881.98	2	63	271501		104923
IPI00217467	Histone H1.4	-1.14991		0.450652	0.106708	0.564557	0	ALAAAGYDVEK	554.287	1106.56	2	38	440639		21721
IPI00009747	Lanosterol synthase	-1.1285		0.457391	0.00184337	0.458694	0	AVLLLQEK	457.289	912.563	2	26	1.0455e+06		84453
IPI00017297	Matrin-3	-1.02793		0.490412	0	0.490412	0.114945	VIHLSNLPHSGYSDSAVLK	679.697	2036.07	3	43	486206		95078
IPI00065312	N-acetylgalactosaminyltransferase	-1.02717		0.490671	0	0.490671	0	IVNVEKR	429.264	856.514	2	23	2.75924e+07		116954
IPI00032853	H/ACA ribonucleoprotein complex subunit 3	-1.02378		0.491824	0	0.491824	0.0829575	FSPDDKYSR	557.762	1113.51	2	36	681889		7758
IPI00384280	Prenylcysteine oxidase precursor	-1.01299		0.495519	0.0588638	0.56597	0	IFSQETLTK	533.792	1065.57	2	28	1238837		56974
gi51591909	ref|NP_001004021.1| keratin 13 [Rattus norvegicus]	-0.994531		0.501899	0	0.501899	0	ALEAANADLEVK	622.33	1242.64	2	76	638533		48098
IPI00002406	Lutheran blood group glycoprotein precursor	-0.98615		0.504823	0	0.504823	0.0857963	VAYLDPLELSEGK	721.387	1440.76	2	47	2.82762e+06		68161
IPI00172636	calcium/calmodulin-dependent protein kinase II delta isoform 1	-0.975		0.50874	0	0.50874	0.0736002	FTDEYQLFEELGK	809.886	1617.76	2	70	379641		54664
IPI00008708	Ribosomal L1 domain-containing protein 1	-0.965595		0.512067	0	0.512067	0	TVSQIISLQTLKK	729.948	1457.88	2	21	339411		55167
IPI00009896	Epoxide hydrolase 1	-0.963134		0.512942	0.133873	0.533934	0	FLGLTERDVELLYPVKEK	717.07	2148.19	3	49	380998		53143
IPI00021766	Isoform 1 of Reticulon-4	-0.936988		0.522322	0	0.522322	0	HQAQIDHYLGLANK	804.418	1606.82	2	61	324236		130420
IPI00022421	Cytochrome c oxidase subunit VIIa-related protein, mitochondrial precursor	-0.93299		0.523772	0	0.523772	0	LTSDSTVYDYAGK	710.337	1418.66	2	70	744424		12664
IPI00021924	Histone H1x	-0.928765		0.525308	0	0.525308	0.0773271	ALVQNDTLLQVK	675.397	1348.78	2	58	2.96697e+06		22474
IPI00646039	7 kDa protein	-0.921227		0.52806	0	0.52806	0.123527	TFIIGELHPDDRPK	819.437	1636.86	2	52	1.39328e+06		6817
IPI00221394	H/ACA ribonucleoprotein complex subunit 4	-0.877224		0.544414	0	0.544414	0	ALETLTGALFQRPPLIAAVK	703.752	2108.23	3	64	251921		57963
IPI00041325	H/ACA ribonucleoprotein complex subunit 2	-0.866609		0.548435	0	0.548435	0	NLPYVYIPSK	597.332	1192.65	2	23	583489		17532
IPI00011229	Cathepsin D precursor	-0.836785		0.55989	0.103434	0.439468	0	DPDAQPGGELMLGGTDSK	894.41	1786.8	2	68	837039		45037
IPI00291755	Isoform 1 of Nuclear pore membrane glycoprotein 210 precursor	-0.826955		0.563718	0.0570167	0.485277	0	AVDPSSVALVTLGSSK	769.929	1537.84	2	77	986427		206380
IPI00059292	Protein mago nashi homolog 2	-0.807893		0.571216	0	0.571216	0.128448	GKFGHEFLEFEFRPDGK	680.67	2038.99	3	21	376768		17322
IPI00219306	Protein mago nashi homolog	-0.807893		0.571216	0	0.571216	0.128448	GKFGHEFLEFEFRPDGK	680.67	2038.99	3	21	376768		17210
IPI00008599	3-beta-hydroxysteroid-delta(8),delta(7)-isomerase	-0.805292		0.572246	0	0.572246	0.110382	HLTHAQSTLDAK	661.347	1320.68	2	36	1.06022e+06		26433
IPI00027280	Isoform Beta-2 of DNA topoisomerase 2-beta	-0.79434		0.576607	0.209807	0.428251	0.0801989	HVDYVVDQVVGK	679.359	1356.7	2	66	523752		184122
IPI00642816	Signal recognition particle 9 kDa p	-0.786479		0.579757	0.0263493	0.561125	0.0629085	VTDDLVCLVYK	662.846	1323.68	2	72	3.38399e+06		10088
IPI00337541	NAD(P) transhydrogenase,	-0.75963		0.590648	0.148882	1.14615	0	AAALEQFK	439.242	876.47	2	32	1.18927e+06		114564
IPI00218343	Tubulin alpha-6 chain	-0.725125		0.604945	0.133522	0.806165	0	DVNAAIATIK	512.3	1022.59	2	57	2.0842e+06		50548
IPI00255052	NADH dehydrogenase [ubiquinone] 1 beta subcomplex subunit 9	-0.724847		0.605061	0	0.605061	0.113049	AFLASGPYLTHQQK	805.926	1609.84	2	56	2.15678e+06		21914
IPI00302176	Isoform 1 of H/ACA ribonucleoprotein complex subunit 1	-0.724077		0.605384	0	0.605384	0.635721	VVLLGEFLHPCEDDIVCK	715.023	2142.05	3	39	345583		22505
IPI00387144	Tubulin alpha-ubiquitous chain	-0.719086		0.607482	0.132491	0.806165	0	DVNAAIATIK	512.3	1022.59	2	57	2.0842e+06		50804
IPI00011654	SWISS-PROT:P07437|TREMBL:Q5SU16;Q6LC01|ENSEMBL:ENSP00000259925;ENSP00000339001;ENSP00000365579;ENSP00000373058|REFSEQ:NP_821133|VEGA:OTTHUMP00000014646;OTTHUMP00000017743;OTTHUMP00000029069;OTTHUMP00	-0.713521		0.60983	0.119623	0.621372	0	ALTVPELTQQVFDAK	834.458	1666.9	2	69	2.7449e+06		50095
IPI00017510	SWISS-PROT:P00403|TREMBL:Q2QDD3;Q305H0;Q4EYL1;Q4EZD4;Q4F4V6;Q4F6A2;Q4GCC3;Q4GCG2;Q4GCZ4;Q4GHE1;Q4GQP0;Q4GVP5;Q4GW12;Q4R1L3;Q4R1L5;Q5S971;Q5SA98;Q5SAP1;Q5SB08;Q5XRW8;Q6R0V6;Q6RKW8;Q6RNN7;Q6RQ80;Q6VIG7	-0.704744		0.613551	0.0522868	0.576579	0	ILYMTDEVNDPSLTIK	926.474	1850.93	2	82	620235		25719
IPI00178146	Transcription elongation factor A protein 3	-0.686323		0.621436	0.139476	0.522811	0	NVLSGAISAGLIAK	657.393	1312.77	2	55	670978		39688
IPI00397860	cytochrome b-5 isoform 1	-0.682977		0.622879	0.0869458	0.698864	0	AEQSDEAVKYYTLEEIQK	734.696	2201.07	3	73	505750		15321
IPI00166865	Similar to mouse 1500009M05Rik protein	-0.679047		0.624578	0	0.624578	0.087461	VVNEINIEDLCLTK	830.435	1658.86	2	88	4.96165e+06		15497
IPI00032881	Mitochondrial ribosomal protein S23	-0.674516		0.626542	0	0.626542	0	AFDLFNPNFK	606.806	1211.6	2	42	319346		21814
IPI00011268	RNA binding protein (Fragment)	-0.673767		0.626868	0	0.626868	0.0674091	VFIGNLNTALVK	648.891	1295.77	2	56	1.2923e+06		32588
IPI00007752	Tubulin beta-2C chain	-0.672335		0.62749	0.11079	0.685634	0	ALTVPELTQQMFDAK	846.439	1690.86	2	59	946273		50255
IPI00298281	Laminin gamma-1 chain precursor	-0.671526		0.627842	0	0.627842	0.0397046	LNTFGDEVFNDPK	748.357	1494.7	2	55	148102		183195
IPI00026167	NHP2-like protein 1	-0.667411		0.629635	0.0216723	0.64496	0.129935	LLDLVQQSCNYK	740.877	1479.74	2	69	2.35344e+06		14262
IPI00215917	ADP-ribosylation factor 3	-0.664379		0.63096	0.374409	0.392319	0	ILMVGLDAAGK	544.313	1086.61	2	53	1.87623e+06		20514
IPI00178431	ATP-dependent DNA helicase Q1	-0.658514		0.633531	0.387846	0.877524	0	ALGILKR	385.766	769.517	2	34	1.11717e+06		74435
IPI00016207	Mitochondrial import inner membrane translocase subunit	-0.636331		0.643347	0	0.643347	0	GKEDPWNSITSGALTGAILAAR	743.394	2227.16	3	73	104669		18183
IPI00216592	Isoform C1 of Heterogeneous nuclear ribonucleoproteins C1/C2	-0.634837		0.644014	0.563265	0.245725	0	LKGDDLQAIKK	614.867	1227.72	2	31	1.08257e+06		32375
IPI00021785	Cytochrome c oxidase polypeptide Vb, mitochondrial precursor	-0.634773		0.644042	0.186672	0.855626	0	EIMLAAK	388.223	774.431	2	25	2.05134e+06		13915
IPI00395998	60S ribosomal protein L32	-0.632819		0.644915	0	0.644915	0.0951625	SYCAEIAHNVSSK	733.339	1464.66	2	70	1.46854e+06		15833
IPI00413611	DNA topoisomerase 1	-0.627267		0.647402	0.128848	0.814897	0	AEEVATFFAK	556.783	1111.55	2	41	703569		91125
IPI00021338	Dihydrolipoyllysine-residue acetyltransferase component of pyruvate dehydrogenase complex, mitochondrial precursor	-0.620391		0.650494	0.0645081	0.696109	0	DVPLGTPLCIIVEK	777.434	1552.85	2	46	631385		66195
IPI00003519	116 kDa U5 small nuclear ribonucleoprotein component	-0.620222		0.650571	0.0759984	0.743135	0.120651	FFDDPMLLELAK	723.874	1445.73	2	65	2.16448e+06		110336
IPI00006579	Cytochrome c oxidase subunit 4 isoform 1, mitochondrial precursor	-0.614823		0.65301	0.0430926	0.696775	0	DHPLPEVAHVK	414.559	1240.66	3	34	5.88326e+06		19621
IPI00011511	Isoform 2 of Cat eye syndrome critical region protein 5 precursor	-0.611944		0.654314	0	0.654314	0	VPVVFVTNAGNILQHSK	608.344	1822.01	3	53	784212		46748
IPI00438229	Isoform 1 of Transcription intermediary factor 1-beta	-0.606458		0.656807	0	0.656807	0.0695216	FQWDLNAWTK	654.823	1307.63	2	33	386169		90261
IPI00003807	Lysosomal acid phosphatase precursor	-0.592995		0.662965	0	0.662965	0.218783	FLFGIYQQAEK	672.355	1342.7	2	37	292438		48685
IPI00171152	abhydrolase domain containing 11 isoform 2	-0.577653		0.670053	0	0.670053	0	VNLDALTQHLDK	683.87	1365.72	2	40	231691		33899
IPI00386435	LOC494150 protein	-0.567565		0.674755	0	0.674755	0	EFTEAVEAK	512.254	1022.49	2	23	1.16241e+06		22198
IPI00176527	OTTHUMP00000018178	-0.567135		0.674956	0.122183	0.588559	0	DALKTEFK	476.261	950.507	2	22	1.58202e+06		5860
IPI00219729	Mitochondrial 2-oxoglutarate/malate carrier protein	-0.565002		0.675954	0.114737	0.744397	0.0543376	AATASAGAGGIDGKPR	725.381	1448.75	2	106	3752021		34080
IPI00011107	Isocitrate dehydrogenase [NADP], mitochondrial precursor	-0.564289		0.676289	0.0784164	0.61265	0	DLAGCIHGLSNVK	692.357	1382.7	2	44	1.81989e+06		51333
IPI00016572	Small nuclear ribonucleoprotein G	-0.563496		0.67666	0	0.67666	0	KLSLK	588.408	587.401	1	23	276354		8547
IPI00647561	FLJ31818 protein	-0.563496		0.67666	0	0.67666	0	KISLK	588.408	587.401	1	23	276354		46921
IPI00011770	NADH dehydrogenase [ubiquinone] 1 alpha subcomplex s	-0.561137		0.677768	0	0.677768	0.0869773	FYSVNVDYSK	615.3	1228.59	2	50	2.1912e+06		9421
IPI00029605	N-acetylgalactosamine-6-sulfatase precursor	-0.560958		0.677852	0	0.677852	0	YYEEFPINLK	658.332	1314.65	2	34	653589		58445
IPI00294159	Tricarboxylate transport protein, mitochondrial precursor	-0.56006		0.678274	0.110245	0.682801	0	FIHDQTSPNPK	642.323	1282.63	2	28	1.13707e+06		34333
IPI00414909	Alpha-N-acetylgalactosaminidase precursor	-0.555913		0.680226	0	0.680226	0	TISAQNMDILQNPLMIK	965.513	1929.01	2	52	500112		47047
IPI00025086	Cytochrome c oxidase polypeptide Va, mitochondrial precursor	-0.544026		0.685854	0.0614679	0.617451	0.0384702	GINTLVTYDMVPEPK	842.941	1683.87	2	54	1.21462e+07		16935
IPI00029264	Cytochrome c1, heme protein, mitochondrial precursor	-0.543639		0.686038	0	0.686038	0	LFDYFPKPYPNSEAAR	957.971	1913.93	2	48	319602		35709
IPI00028946	Reticulon-3	-0.541539		0.687038	0.103863	0.613596	0	LPGIAK	598.392	597.385	1	26	1.19189e+06		25764
IPI00020984	Calnexin precursor	-0.540826		0.687377	0.345772	1.04956	0	AKHHAISAK	481.78	961.545	2	49	5.06718e+06		67982
IPI00007676	Steroid dehydrogenase homolog (Fragment)	-0.53478		0.690264	0.243185	0.518306	0	GVFVQSVLPYFVATK	827.964	1653.91	2	51	322819		34442
IPI00014835	mitochondrial ribosomal protein S9	-0.531623		0.691776	0	0.691776	0.0935065	AIAYLFPSGLFEK	728.398	1454.78	2	49	442834		46034
IPI00015833	Coiled-coil-helix-coiled-coil-helix domain-containing protein 3	-0.527103		0.693947	0	0.693947	0	VAEELALEQAK	600.828	1199.64	2	37	267055		26421
IPI00024993	Enoyl-CoA hydratase, mitochondrial precursor	-0.519949		0.697396	0.0993786	0.584168	0	ALNALCDGLIDELNQALK	986.017	1970.02	2	116	535590		31823
IPI00099871	39S ribosomal protein L40, mitochondrial precursor	-0.513616		0.700464	0	0.700464	0	ATQELIPIEDFITPLK	914.509	1827	2	33	295771		24475
IPI00031521	Replication factor C subunit 3	-0.506355		0.703999	0	0.703999	0	VVLLTEVDKLTK	679.418	1356.82	2	52	937547		41328
IPI00293434	Signal recognition particle 14 kDa protein	-0.502587		0.70584	0.00174413	0.707073	0	EVNKFQMAYSNLLR	856.944	1711.87	2	34	786792		14649
IPI00027448	ATP synthase subunit g, mitochondrial	-0.499224		0.707487	0.0714518	0.64494	0.0617353	IVNSAQTGSFK	576.306	1150.6	2	69	8.07159e+06		11421
IPI00219034	NADH dehydrogenase [ubiquinone] 1 alpha subcomplex subunit 8	-0.497246		0.708458	0	0.708458	0.0851652	PGIVELPTLEELKVDEVK	670.046	2007.12	3	45	487125		20417
IPI00011604	Glycine cleavage system	-0.496807		0.708674	0	0.708674	0.00750551	SCYEDGWLIK	635.793	1269.57	2	41	2.21899e+06		19127
IPI00032825	Transmembrane emp24 domain-containing protein 7 precursor	-0.495369		0.70938	0	0.70938	0	FCFSNEFSTFTHK	551.246	1650.71	3	37	447229		25498
IPI00005492	WD-repeat protein 5	-0.494704		0.709707	0	0.709707	0	YILAATLDNTLK	668.38	1334.75	2	55	814561		37136
IPI00007940	SPFH domain family,	-0.479249		0.717351	0.0288508	0.737752	0.0345729	SVQTTLQTDEVK	674.85	1347.69	2	77	1.99248e+06		39318
IPI00465308	phosphatidylinositol glycan class S	-0.4754		0.719267	0.0660471	0.672565	0.0515356	ESVPLDDQEKLPFTVVHER	746.718	2237.13	3	31	1.16261e+06		61731
IPI00219153	60S ribosomal protein L22	-0.475308		0.719313	0.164632	0.68366	0	ITVTSEVPFSK	604.333	1206.65	2	54	8.10794e+06		14704
IPI00025512	Heat-shock protein beta-1	-0.475119		0.719408	0.175175	0.843275	0	AQLGGPEAAK	475.264	948.513	2	22	3.62016e+06		22826
IPI00023728	Gamma-glutamyl hydrolase precursor	-0.471207		0.721361	0.033172	0.744817	0	NLDGISHAPNAVK	668.355	1334.7	2	49	1.25989e+06		36340
IPI00005154	Structure-specific recognition protein 1	-0.464758		0.724593	0.297579	0.9062	0.0924052	AETLEFNDVYQEVK	867.92	1733.82	2	78	3.26512e+06		81367
IPI00024129	Peptidyl-prolyl cis-trans isomerase C	-0.464369		0.724788	0.090465	0.788756	0.169719	HVVFGK	686.398	685.391	1	30	9.79569e+06		22863
IPI00166684	PREDICTED: similar to NADH dehydrogenase (ubiquinone) 1 beta subcomplex, 4, 15kDa isoform 2	-0.463646		0.725151	0	0.725151	0.0747513	TINVYPNFRPTPK	773.923	1545.83	2	40	537255		14131
IPI00024920	ATP synthase delta chain, mitochondrial precursor	-0.461056		0.726454	0	0.726454	0.0525823	IEANEALVK	493.78	985.545	2	64	1.42387e+07		17479
IPI00009865	Keratin, type I cytoskeletal 10	-0.458179		0.727905	0	0.727905	0	LASYLDKVR	532.808	1063.6	2	51	1.2963e+06		59711
IPI00169383	Phosphoglycerate kinase 1	-0.456786		0.728608	0.41087	1.01914	0	ITLPVDFVTADKFDENAK	680.36	2038.06	3	26	690253		44854
IPI00005158	Lon protease homolog, mitochondrial precursor	-0.454717		0.729653	0.119091	0.813863	0.119369	IIEVK	609.406	608.399	1	23	6.03279e+06		106936
IPI00337494	Solute carrier family 25 member 24, isoform 1	-0.452245		0.730904	0.119745	0.84393	0	FWAYEQYKK	631.813	1261.61	2	29	1.04579e+06		53548
IPI00008982	Isoform Long of Delta 1-pyrroline-5-carboxylate synthetase	-0.450078		0.732003	0	0.732003	0	GPVGLEGLLTTK	592.848	1183.68	2	59	1.28329e+06		87989
IPI00017895	Isoform 1 of Glycerol-3-phosphate dehydrogenase, mitochondrial precursor	-0.448583		0.732762	0.0811683	0.657953	0.098308	AFEVAK	664.367	663.36	1	39	1.14038e+06		81296
IPI00218463	Mitochondrial import inner membrane translocase subunit TIM16	-0.441369		0.736435	0	0.736435	0.273912	SAAASNLSGLSLQEAQQILNVSK	777.083	2328.23	3	66	244347		13816
IPI00029133	ATP synthase B chain, mitochondrial precursor	-0.440672		0.736791	0.0929815	0.722606	0.0849487	HVVQSISTQQEKETIAK	642.682	1925.02	3	52	1.90235e+06		28947
IPI00294380	Phosphoenolpyruvate carboxykinase (GTP) family protein	-0.440537		0.73686	0	0.73686	0.0935157	LGTPVLQALGDGDFVK	815.448	1628.88	2	91	1.30706e+06		55382
IPI00215790	60S ribosomal protein L38	-0.439359		0.737462	0.0396483	0.748393	0.107817	IEEIKDFLLTAR	724.413	1446.81	2	72	3.96614e+06		8139
IPI00383670	Tumor protein D53	-0.436614		0.738867	0.0843724	0.679206	0	HLVEIK	738.451	737.444	1	28	452467		22492
IPI00022334	Ornithine aminotransferase, mitochondrial	-0.432216		0.741122	0	0.741122	0	AFYNNVLGEYEEYITK	976.969	1951.92	2	70	1.05668e+06		48846
IPI00042916	immunoglobulin superfamily, member 3 isoform 2	-0.423483		0.745622	0.0826783	0.804085	0	NIPIIVLPLK	560.378	1118.74	2	35	980432		136252
IPI00478410	Isoform Liver of ATP synthase gamma chain, mitochondrial precursor	-0.421683		0.746553	0.0768339	0.831077	0	EVMLVGIGDK	530.789	1059.56	2	41	444248		33032
IPI00004968	Pre-mRNA-splicing factor 19	-0.420981		0.746917	0.114762	0.598957	0.023618	KVTSVVFHPSQDLVFSASPDATIR	867.793	2600.36	3	44	746476		55603
IPI00031131	Adipocyte plasma membrane-associated protein	-0.416408		0.749288	0.16212	0.60591	0	EPPLLLGVLHPNTK	509.968	1526.88	3	27	864331		46622
IPI00027438	SWISS-PROT:O75955|TREMBL:Q53HQ0;Q5ST80;Q6IB58|ENSEMBL:ENSP00000259846;ENSP00000365569;ENSP00000372873;ENSP00000373056|REFSEQ:NP_005794|H-INV:HIT000068165|VEGA:OTTHUMP00000014916;OTTHUMP00000029208;OT	-0.409621		0.752821	0.0640901	0.707503	0	ISLNTLTLNVK	608.37	1214.72	2	61	1.38007e+06		47554
IPI00294501	7-dehydrocholesterol reductase	-0.40923		0.753025	0.00989711	0.760024	0	FLPGYVGGIQEGAVTPAGVVNK	1087.08	2172.16	2	77	871760		55195
IPI00003482	2,4-dienoyl-CoA reductase, mitochondrial precursor	-0.409055		0.753116	0.0301332	0.731809	0	FNVIQPGPIK	556.826	1111.64	2	34	795246		36330
IPI00216516	CD47 molecule isoform 3 precursor	-0.40875		0.753276	0.0704333	0.80308	0	IEVSQLLK	465.287	928.559	2	37	2.24678e+06		34351
IPI00005202	Membrane-associated progesterone receptor component 2	-0.407915		0.753712	0	0.753712	0	VFDVTK	708.392	707.385	1	44	1.76468e+06		23861
IPI00026942	Isoform 1 of SPFH domain-containing protein 2 precursor	-0.39674		0.759573	0.252371	0.698798	0.145047	ALIEAEKVAQVAEITYGQK	687.712	2060.11	3	39	139451		38044
IPI00219813	Isoform RTN1-C of Reticulon-1	-0.395018		0.76048	0	0.76048	0	SVLQAVQK	436.763	871.512	2	39	4.2437e+06		23675
IPI00216085	Cytochrome c oxidase subunit VIb isoform 1	-0.39382		0.761111	0.0724406	0.812335	0.102371	AEDMETK	873.376	872.369	1	44	1.4993e+06		10283
IPI00009976	interleukin 1 receptor-like 1 ligand precursor	-0.390776		0.762719	0	0.762719	0	FFQDKRPVPT	617.832	1233.65	2	22	433840		25361
IPI00218848	ATP synthase e chain, mitochondrial	-0.389776		0.763248	0.0428312	0.812062	0	ELAEDDSILK	570.798	1139.58	2	50	7.63058e+06		7797
IPI00220487	ATP synthase, H+ transporting, mitochondrial F0 complex, subunit d isoform a	-0.38204		0.767352	0.108158	0.803731	0	AGLVDDFEK	497.248	992.482	2	40	2.65097e+06		18537
IPI00002214	Importin alpha-2 subunit	-0.377662		0.769684	0	0.769684	0	NKNPAPPIDAVEQILPTLVR	729.081	2184.22	3	34	338966		58168
IPI00009950	Vesicular integral-membrane protein VIP36 precursor	-0.365727		0.776078	0.132686	0.838731	0.131751	DRLVPGPVFGSK	636.359	1270.7	2	54	5.80405e+06		40545
IPI00024911	Endoplasmic reticulum protein ERp29 precursor	-0.365692		0.776096	0.196085	0.610465	0.0612871	DGDFENPVPYTGAVK	804.881	1607.75	2	79	3.53132e+06		29032
IPI00017334	Prohibitin	-0.364958		0.776492	0.0660863	0.853867	0.0604045	AAIISAEGDSK	535.285	1068.55	2	60	1.58203e+07		29843
IPI00006723	WD-repeat protein 57	-0.36271		0.777702	0	0.777702	0.0873204	IFQGNVHNFEK	666.838	1331.66	2	27	601377		39742
IPI00220739	Membrane-associated progesterone receptor component 1	-0.362572		0.777777	0.13742	0.92564	0	ILMAINGK	434.264	866.514	2	26	2.53253e+06		21641
IPI00032038	Isoform 1 of Carnitine O-palmitoyltransferase I, liver isoform	-0.362559		0.777784	0.118624	0.640822	0	KPMLYSFQTSLPR	784.419	1566.82	2	66	750737		88995
IPI00296922	Laminin beta-2 chain precursor	-0.361165		0.778536	0	0.778536	0	QLDALLEALK	557.33	1112.65	2	28	20032.9		203081
IPI00418497	Isoform 2 of Import inner membrane translocase subunit TIM50, mitochondrial precursor	-0.359419		0.779478	0.0694138	0.828561	0.108488	LAELSK	660.393	659.385	1	26	1.24825e+06		50946
IPI00011200	D-3-phosphoglycerate dehydrogenase	-0.353883		0.782475	0.0583829	0.71654	0.114363	ALVDHENVISCPHLGASTK	686.018	2055.03	3	65	2.41321e+06		57225
IPI00449049	Poly [ADP-ribose] polymerase 1	-0.350466		0.784331	0.321061	1.00907	0.133692	IAPPEAPVTGYMFGK	789.405	1576.8	2	25	750400		113680
IPI00017469	Sepiapterin reductase	-0.349063		0.785094	0	0.785094	0	LLLINNAGSLGDVSK	757.432	1512.85	2	89	610735		28316
IPI00012074	Heterogeneous nuclear rib	-0.348578		0.785358	0.257522	0.529311	0.0757837	DLYEDELVPLFEK	805.403	1608.79	2	67	754219		71184
IPI00141318	P63 protein	-0.346455		0.786514	0.0789827	0.894055	0	ASVSQVEADLK	577.811	1153.61	2	66	2.49631e+06		66097
IPI00218922	Translocation protein SEC63 homolog	-0.345302		0.787143	0.0140546	0.797081	0	APTLASLENCMK	667.826	1333.64	2	55	1.03803e+06		88210
IPI00007188	ADP/ATP translocase 2	-0.343413		0.788175	0.0956694	0.631078	0.186171	AAYFGIYDTAK	614.311	1226.61	2	38	9.38605e+06		32971
IPI00304306	Mitochondrial import inner membrane translocase subunit TIM14	-0.338261		0.790994	0	0.790994	0	EAALILGVSPTANK	692.395	1382.78	2	41	579570		12360
IPI00024670	Receptor expression-enhancing protein 5	-0.335286		0.792627	0.370791	1.07688	0	ATVNLLGEEK	541.302	1080.59	2	69	615002		21707
IPI00007611	ATP synthase O subunit, mitochondrial precursor	-0.331667		0.794618	0.117552	0.75756	0	GEVPCTVTSASPLEEATLSELK	1159.57	2317.13	2	70	920370		23377
IPI00303954	cytochrome b5 outer mitochondrial membrane precursor	-0.33138		0.794776	0	0.794776	0	NSLKELWLVIHGR	524.975	1571.9	3	66	531190		16798
IPI00176662	9 kDa protein	-0.329514		0.795805	0	0.795805	0.0905677	LVQSPNSYFMDVK	772.378	1542.74	2	67	1.58337e+06		9729
IPI00012503	Isoform Sap-mu-0 of Proactivator polypeptide precursor	-0.322402		0.799738	0.148784	0.706619	0.162182	DGGFCEVCK	536.215	1070.42	2	21	1.14623e+06		59899
IPI00005537	39S ribosomal protein L12, mitochondrial precursor	-0.322396		0.79974	0	0.79974	0	NYIQGINLVQAK	684.891	1367.77	2	53	992854		21563
IPI00399089	Mesoderm development candidate 2	-0.321968		0.799978	0	0.799978	0.125245	DGSYAWEIKDFLVGQDR	669.662	2005.96	3	34	441041		26231
IPI00017855	Aconitate hydratase, mitochondrial precursor	-0.320544		0.800768	0.108435	0.724093	0.078023	DINQEVYNFLATAGAK	877.441	1752.87	2	92	734773		86113
IPI00215777	Isoform B of Phosphate carrier protein, mitochondrial precursor	-0.320243		0.800935	0.0950989	0.889084	0	FGFYEVFK	518.76	1035.51	2	36	3.10231e+06		40389
IPI00005511	PHD finger-like domain-containing protein 5A	-0.318889		0.801687	0	0.801687	0	IVNLGSSK	409.242	816.47	2	30	1.46128e+06		13138
IPI00014053	Isoform 1 of Probable mitochondrial import receptor subunit TOM40 homolog	-0.317702		0.802347	0.0842667	0.827201	0	ANLLFK	353.218	704.422	2	44	2.47151e+06		38211
IPI00010348	Deoxyribonuclease-2-alpha precursor	-0.317202		0.802625	0	0.802625	0	GGGTLCAQLPALWK	736.391	1470.77	2	35	333365		40069
IPI00293088	Lysosomal alpha-glucosidase precursor	-0.315532		0.803555	0	0.803555	0	VTSEGAGLQLQK	615.838	1229.66	2	79	837379		106649
IPI00063130	MBC3205	-0.310146		0.80656	0.470208	1.13905	0.12911	TTAAMWALQTVEK	729.382	1456.75	2	81	1.41902e+06		21469
IPI00514380	Pyrroline-5-carboxylate reductase family, member 2	-0.306147		0.808799	0	0.808799	0	GFTAAGILSAHK	586.826	1171.64	2	40	563230		6767
IPI00554701	Ubiquinol-cytochrome c reductase complex 7.2 kDa protein	-0.304661		0.809632	0	0.809632	0.333782	AFDQGADAIYDHINEGK	621.956	1862.85	3	52	762211		7173
IPI00027285	Isoform SM-B' of Small nuclear ribonucleoprotein-associate	-0.302304		0.810956	0.238636	0.642215	0	GENLVSMTVEGPPPKDTGIAR	723.372	2167.09	3	55	321189		24765
IPI00179172	Isoform 2 of Liprin-beta-1	-0.301688		0.811302	0	0.811302	0	KIEDLR	387.229	772.444	2	36	5.7377e+06		113680
IPI00025869	Alpha-galactosidase A precursor	-0.30026		0.812106	0	0.812106	0	ALLQDKDVIAINQDPLGK	651.034	1950.08	3	48	604038		49476
IPI00300567	Isoform 1 of 3,2-trans-enoyl-CoA isomerase, mitochondrial prec	-0.298092		0.813327	0.133999	0.718576	0	DADVQNFVSFISK	739.374	1476.73	2	76	1.12819e+06		33080
IPI00219291	Isoform 2 of ATP synthase f chain, mitochondrial	-0.297141		0.813863	0	0.813863	0.119369	LLEVK	609.406	608.399	1	23	6.03279e+06		10282
IPI00216308	Voltage-dependent anion-selective channel protein 1	-0.296556		0.814194	0.140431	0.874286	0	AVPPTYADLGK	587.311	1172.61	2	29	3.87571e+06		30737
IPI00303568	Prostaglandin E synthase 2	-0.295746		0.814651	0	0.814651	0	TYLVSGQPLEEIITYYPAMK	778.064	2331.17	3	57	130851		42088
IPI00004671	Golgin subfamily B member 1	-0.294626		0.815284	0	0.815284	0.1102	ILALEK	686.444	685.437	1	32	2.78097e+06		377273
IPI00027252	Prohibitin-2	-0.293176		0.816104	0.0436876	0.802102	0.0334748	AQFLVEK	842.486	841.478	1	37	2.03615e+06		33276
IPI00022793	Trifunctional enzyme beta subunit, mitochondrial	-0.288636		0.818676	0.100205	0.883418	0	ALAMGYKPK	489.776	977.537	2	38	986124		51648
IPI00291467	ADP/ATP translocase 3	-0.284386		0.821091	0.0631986	0.852536	0	AAYFGVYDTAK	607.302	1212.59	2	51	3.77658e+06		32942
IPI00022891	ADP/ATP translocase 1	-0.283186		0.821774	0.0692779	0.852536	0	AAYFGVYDTAK	607.302	1212.59	2	51	3.77658e+06		33140
IPI00384456	Isoform GTBP-N of DNA mismatch repair protein MSH6	-0.280611		0.823242	0.0349348	0.847945	0.0371452	IIDFLSALEGFK	676.876	1351.74	2	66	1.07754e+06		154514
IPI00030154	Proteasome activator complex subunit 1	-0.278902		0.824218	0.0763342	0.769546	0.184422	IEDGNNFGVAVQEK	764.38	1526.74	2	78	1.5181e+06		28876
IPI00029744	Single-stranded DNA-binding protein, mitochondrial precursor	-0.278355		0.824531	0.126728	0.954815	0	QATTIIADNIIFLSDQTK	996.535	1991.05	2	70	244673		17249
IPI00005198	Interleukin enhancer-binding factor 2	-0.275085		0.826402	0.172521	0.704411	0	ILPTLEAVAALGNK	709.428	1416.84	2	89	2.1233e+06		43263
IPI00032140	Collagen-binding protein 2 precursor	-0.274475		0.826751	0.0909779	0.891211	0	DQAVENILVSPVVVASSLGLVSLGGK	851.15	2550.43	3	75	240177		46525
IPI00172460	Isoform 3 of Adenylate kinase isoenzyme 2, mitochondrial	-0.273587		0.82726	0	0.82726	0	AVLLGPPGAGK	490.3	978.586	2	28	714159		22291
IPI00221106	splicing factor 3B subunit 2	-0.272871		0.827671	0	0.827671	0	KPGDLSDELR	565.296	1128.58	2	79	837046		100279
IPI00419258	High mobility group protein B1	-0.269277		0.829735	0.141065	0.678247	0	EKGKFEDMAK	591.795	1181.58	2	44	1.18019e+06		24918
IPI00646304	peptidylprolyl isomerase B precursor	-0.268039		0.830447	0.0867509	0.681324	0	DKPLKDVIIADCGK	786.426	1570.84	2	67	266236		23785
IPI00178667	183 kDa protein	-0.267479		0.83077	0.627165	1.27424	0	ELIK	510.337	509.33	1	22	519106		184260
IPI00220740	Isoform 2 of Nucleophosmin	-0.267356		0.830841	0.664641	0.0636046	0	GPSSVEDIK	466.24	930.465	2	50	457427		29617
IPI00023860	Nucleosome assembly protein 1-like 1	-0.266176		0.831521	0.378361	0.563979	0	GIPEFWLTVFK	668.869	1335.72	2	52	211123		45631
IPI00171903	heterogeneous nuclear ribonucleoprotein M isoform a	-0.264632		0.832411	0	0.832411	0	AFITNIPFDVK	636.858	1271.7	2	33	641294		77749
IPI00216587	40S ribosomal protein S8	-0.263973		0.832791	0.399837	1.11552	0.162694	ISSLLEEQFQQGK	753.895	1505.78	2	67	5.19639e+06		24344
IPI00658109	SWISS-PROT:P12532|ENSEMBL:ENSP00000300283;ENSP00000338496;ENSP00000371113;ENSP00000371122;ENSP00000371275|REFSEQ:NP_001015001;NP_066270|H-INV:HIT000278706;HIT000295739|VEGA:OTTHUMP00000066270;OTTHUMP	-0.262456		0.833668	0	0.833668	0	VVVDALSGLKGDLAGR	785.452	1568.89	2	72	604702		47406
IPI00009923	Isoform 1 of Prolyl 4-hydroxylase alpha-1 subunit precursor	-0.260563		0.834762	0.0605337	0.877566	0.0933172	FILAPAKQEDEWDKPR	648.338	1941.99	3	31	531652		61296
IPI00166079	Vitamin K epoxide reductase complex subunit 1-like protein 1	-0.259886		0.835154	0	0.835154	0.0718305	GFGLLGSIFGK	548.313	1094.61	2	42	891862		20108
IPI00029485	Isoform p150 of Dynactin-1	-0.259541		0.835353	0	0.835353	0	DLEEKLETLR	623.338	1244.66	2	36	750389		142348
IPI00013847	Ubiquinol-cytochrome-c reductase complex core protein I, mitochondrial precursor	-0.256694		0.837004	0.0707461	0.934505	0	ADLTEYLSTHYK	724.86	1447.71	2	63	5.05733e+06		53297
IPI00002520	Serine hydroxymethyltransferase, mitochondrial precursor	-0.256631		0.83704	0.0337728	0.822981	0	AALEALGSCLNNK	684.855	1367.7	2	79	867376		56414
IPI00015972	Cytochrome c oxidase polypeptide VIc precursor	-0.255166		0.837891	0.0866697	0.899175	0	AGIFQSVK	425.245	848.475	2	54	3.46264e+06		8776
IPI00001541	Mitochondrial import inner membrane translocase subunit Tim9	-0.249431		0.841228	0	0.841228	0.0825527	LTETCFLDCVKDFTTR	669.316	2004.93	3	48	473005		10599
IPI00022143	Isoform 1 of Protein FAM62A	-0.246536		0.842918	0.0401298	0.848561	0.0219763	IHVLEAQDLIAK	675.392	1348.77	2	50	1.78201e+06		123293
IPI00019380	Nuclear cap-binding protein subunit 1	-0.244376		0.844181	0	0.844181	0.124105	ATNDEIFSILK	625.836	1249.66	2	57	1.26855e+06		92864
IPI00032473	Isoform 2 of Peptidyl-prolyl cis-trans isomerase-like 3	-0.243624		0.844621	0	0.844621	0	VIDGLETLDELEKLPVNEK	718.722	2153.15	3	43	261661		18843
IPI00026260	Nucleoside diphosphate kinase B	-0.240113		0.846679	0.15011	0.815787	0	GLVGEIIK	414.763	827.512	2	27	1.07216e+06		17401
IPI00017726	hydroxyacyl-Coenzyme A dehydrogenase, type II isoform 1	-0.239662		0.846944	0	0.846944	0	LVGQGASAVLLDLPNSGGEAQAK	1098.09	2194.16	2	83	719988		27134
IPI00028055	Transmembrane emp24 domain-containing protein 10 precursor	-0.236393		0.848865	0.0766067	0.802674	0.0806241	IPDQLVILDMK	654.87	1307.73	2	42	2.50484e+06		25131
IPI00027107	Tu translation elongation factor, mitochondrial	-0.236193		0.848983	0.0642554	0.905298	0	DLEKPFLLPVEAVYSVPGR	1065.09	2128.16	2	50	635168		50185
IPI00027851	Beta-hexosaminidase alpha chain precursor	-0.234934		0.849724	0.11345	0.769502	0	GLETFSQLVWK	654.354	1306.69	2	47	1.26651e+06		61106
IPI00021428	Actin, alpha skeletal muscle	-0.233813		0.850384	0.081711	0.753174	0	DLTDYLMK	499.747	997.479	2	39	1.05396e+06		42366
IPI00024662	Chromobox protein homolog 5	-0.228192		0.853704	0	0.853704	0	WKDTDEADLVLAK	752.389	1502.76	2	54	856562		22382
IPI00003925	Isoform 1 of Pyruvate dehydrogenase E1 component subunit beta, mitochondrial precursor	-0.227001		0.854409	0.115589	0.936143	0.160024	ILEDNSIPQVK	628.348	1254.68	2	43	1.20149e+06		39536
IPI00018350	DNA replication licensing factor MCM5	-0.226965		0.85443	0	0.85443	0.182869	LAALPNVYEVISK	708.909	1415.8	2	32	1.14012e+06		83031
IPI00022744	Isoform 1 of Exportin-2	-0.226107		0.854939	0.210002	0.881695	0.239814	ALTLPGSSENEYIMK	826.914	1651.81	2	79	930901		111145
IPI00220416	Ubiquinol-cytochrome c reductase complex 14 kDa protein	-0.225766		0.855141	0.0119755	0.846673	0.152243	LGLMRDDTIYEDEDVKEAIR	794.392	2380.16	3	65	1.2101e+06		13391
IPI00008986	Large neutral amino acids transporter small subunit 1	-0.22518		0.855488	0.0541537	0.893781	0	ALAAPAAEEKEEAR	728.376	1454.74	2	74	1.50968e+06		55659
IPI00552036	TREMBL:O21101;Q1ZY36;Q27GX8;Q2HK02;Q2HL42;Q2HL94;Q2HLF6;Q2HLG7;Q2LH31;Q2LHW7;Q305A3;Q3S988;Q4EWN3;Q4EWS2;Q4EXF6;Q4EXG9;Q4EXI2;Q4EXN4;Q4EXV0;Q4EYJ6;Q4EYS4;Q4EZ28;Q4F0E6;Q4F0F9;Q4F0V2;Q4F296;Q4F2Y0;Q4F	-0.224934		0.855634	0	0.855634	0	LITTQQWLIK	626.382	1250.75	2	42	509183		24741
IPI00008200	Isoform 1 of YEATS domain-containing protein 2	-0.223635		0.856405	0	0.856405	0.101749	IETIIK	716.456	715.449	1	25	1.89042e+07		151601
IPI00045946	Isoform 1 of ATP-dependent metalloprotease YME1L1	-0.222647		0.856992	0	0.856992	0.181907	GTVGFSGAELENLVNQAALK	1013.54	2025.06	2	93	497050		86686
IPI00514127	Hepatoma-derived growth factor	-0.222056		0.857343	0.307454	0.621172	0.0518939	DLFPYEESKEK	692.836	1383.66	2	24	1.08905e+06		28304
IPI00025366	Citrate synthase, mitochondrial precursor	-0.221279		0.857804	0.131044	0.84511	0	ALGFPLERPK	564.333	1126.65	2	30	1.51963e+06		51908
IPI00296190	SWISS-PROT:Q9BRX8|ENSEMBL:ENSP00000343652;ENSP00000361253;ENSP00000361254;ENSP00000361261;ENSP00000361262|REFSEQ:NP_115709|VEGA:OTTHUMP00000019973;OTTHUMP00000019975;OTTHUMP00000019976;OTTHUMP0000001	-0.219183		0.859052	0.123178	0.730358	0.042464	AALEYLEDIDLK	696.868	1391.72	2	70	1.41881e+06		25861
IPI00412713	Sorting and assembly machinery component 50 homolog	-0.215202		0.861426	0	0.861426	0	ETSYGLSFFKPRPGNFER	711.357	2131.05	3	35	642344		52328
IPI00554811	Actin-related protein 2/3 complex subunit 4	-0.214134		0.862064	0	0.862064	0	IVAEEFLK	474.774	947.534	2	28	2.40683e+06		19637
IPI00026570	Cytochrome c oxidase polypeptide	-0.209836		0.864636	0.292072	0.65811	0.0823628	LFQEDDEIPLYLK	811.919	1621.82	2	82	5.96975e+06		12950
IPI00013860	3-hydroxyisobutyrate dehydrogenase, mitochondrial precursor	-0.209625		0.864762	0	0.864762	0.157935	DLGLAQDSATSTK	653.828	1305.64	2	55	966670		35705
IPI00295992	Isoform 2 of ATPase family AAA domain-containing protein 3A	-0.208467		0.865456	0.165102	0.748712	0	LKEYEAAVEQLKSEQIR	678.702	2033.08	3	55	638006		66291
IPI00009145	Mannosyl-oligosaccharide 1,2-alpha-mannosidase IB	-0.207472		0.866054	0	0.866054	0.260754	DVYSSTPTHDDVQQSFFLAETLK	876.755	2627.24	3	46	465184		73186
IPI00065486	CDNA FLJ32464 fis, clone SKNMC1000251, highly similar to Homo sapiens MT-ABC transporter (MTABC) mRNA	-0.205433		0.867278	0	0.867278	0	AVDSLLNFETVK	672.369	1342.72	2	76	784613		86201
IPI00334190	Stomatin-like protein 2	-0.202917		0.868792	0.0443604	0.90016	0	DVQGTDASLDEELDRVK	945.456	1888.9	2	64	374962		38624
IPI00031485	mitochondrial ribosomal protein 63	-0.200566		0.870209	0	0.870209	0	REAFEAIK	482.267	962.519	2	23	3.2747e+06		12259
IPI00009607	Ras-related protein Rap-2c precurs	-0.200356		0.870336	0.501679	0.515155	0	ALAQEWGCPFMETSAK	917.423	1832.83	2	55	296584		20959
IPI00221091	40S ribosomal protein S15a	-0.200154		0.870458	0.158761	1.03888	0.0998975	FDVQLKDLEK	617.837	1233.66	2	52	2.46834e+06		14813
IPI00060287	Hypothetical protein C3orf31	-0.197572		0.872017	0	0.872017	0.0908587	ALQTLQSSWVTFRK	853.965	1705.92	2	48	213052		35999
IPI00256684	Isoform B of AP-2 complex subunit alpha-1	-0.197379		0.872134	0.117088	0.866672	0	ALLLSTYIK	515.325	1028.64	2	53	1.6253e+06		106387
IPI00029046	Protein KIAA0152 precursor	-0.197193		0.872246	0.112745	0.951969	0.566238	LSVQGEVSTFTGK	676.857	1351.7	2	38	338118		32385
IPI00006721	Dynamin-like 120 kDa protein, mitochondrial precursor	-0.196539		0.872641	0	0.872641	0.063923	AKNEILDEVISLSQVTPK	662.038	1983.09	3	44	422495		112158
IPI00003327	ADP-ribosylation factor-like protein 3	-0.196509		0.87266	0	0.87266	0	ILLLGLDNAGK	563.845	1125.68	2	53	791582		20614
IPI00328415	cytochrome b5 reductase isoform 1	-0.195138		0.87349	0.0318215	0.895991	0	FKLWYTLDR	625.345	1248.68	2	27	634484		34441
IPI00301271	Dolichyl-diphosphooligosaccharide--protein glycosyltransferase 63 kDa subunit precursor	-0.193916		0.874229	0.103191	0.860894	0	ATVLQK	330.208	658.401	2	31	3.34427e+06		69355
IPI00017451	Splicing factor 3 subunit 1	-0.193202		0.874662	0.123497	0.984373	0.178919	NIVDKTASFVAR	660.867	1319.72	2	37	950593		88888
IPI00030363	Acetyl-CoA acetyltransferase, mitochondrial precursor	-0.192209		0.875264	0	0.875264	0	TPIGSFLGSLSLLPATK	851.493	1700.97	2	38	311210		45456
IPI00029012	Eukaryotic translation initiation facto	-0.191992		0.875396	0.18584	0.708978	0	AVEDIHGLFSLSK	708.38	1414.75	2	57	507483		166867
IPI00221354	Isoform Short of RNA-binding protein FUS	-0.189265		0.877052	0.154284	1.03555	0.0743707	AAIDWFDGKEFSGNPIK	947.97	1893.93	2	77	3.57623e+06		53551
IPI00412545	Hypothetical protein DKFZp781K1356	-0.189181		0.877103	0	0.877103	0	ILDVLEEIPK	584.845	1167.68	2	72	1.11242e+06		13611
IPI00024976	Mitochondrial import receptor subunit TOM22 homolog	-0.188912		0.877267	0.0513368	0.840967	0.324267	AAAVAAAGAGEPQSPDELLPK	1003.02	2004.02	2	102	4.57874e+06		15381
gi15341208	dbj|BAB63946.1| keratin 8 [Rana catesbeiana]	-0.186926		0.878475	0.159826	0.994085	0	EYQELMNVK	1153.56	1152.55	1	54	971814		56343
IPI00329633	Threonyl-tRNA synthetase, cytoplasmic	-0.186261		0.878881	0	0.878881	0	IYGISFPDPK	568.803	1135.59	2	39	1.12419e+06		84294
IPI00000005	GTPase NRas precursor	-0.18597		0.879058	0.106228	0.974231	0	LVVVGAGGVGK	482.307	962.599	2	55	4.08348e+06		21501
IPI00479260	Structural maintenance of chromosome 1-like 2 protein	-0.185948		0.879071	0	0.879071	0	IGIIVK	321.731	641.448	2	44	1.36257e+06		145844
IPI00020599	Calreticulin precursor	-0.183514		0.880556	0.130645	0.963398	0	CKDDEFTHLYTLIVRPDNTYEVK	952.802	2855.38	3	62	609543		48283
IPI00304596	SWISS-PROT:Q15233|ENSEMBL:ENSP00000276079;ENSP00000298087;ENSP00000362947;ENSP00000362963|REFSEQ:NP_031389|H-INV:HIT000031450|VEGA:OTTHUMP00000023506;OTTHUMP00000023507;OTTHUMP00000023508 Tax_Id=9606	-0.182461		0.881198	0	0.881198	0	GIVEFSGKPAAR	616.344	1230.67	2	42	2.03671e+06		54311
IPI00027497	Glucose-6-phosphate isomerase	-0.179546		0.882981	0	0.882981	0.0811011	TLAQLNPESSLFIIASK	916.511	1831.01	2	73	1.1713e+06		63204
IPI00216106	Isoform 3 of Putative GTP-binding protein PTD004	-0.177042		0.884515	0	0.884515	0.0667871	IPAFLNVVDIAGLVK	788.982	1575.95	2	65	1.58364e+06		31649
IPI00451401	Isoform 2 of Triosephosphate isomerase	-0.17686		0.884627	0.200385	0.742933	0	HVFGESDELIGQK	729.864	1457.71	2	45	340437		27320
IPI00411937	Nucleolar protein Nop56	-0.17327		0.88683	0.593661	0.467048	0	IDCFSEVPTSVFGEK	857.903	1713.79	2	39	474783		66394
IPI00333619	Isoform 1 of Fatty aldehyde dehydrogenase	-0.17261		0.887236	0.038356	0.914358	0	VMQEEIFGPILPIVPVK	955.047	1908.08	2	59	2.21871e+06		55269
IPI00011662	Kunitz-type protease inhibitor 2 precursor	-0.170515		0.888525	0	0.888525	0.117688	TVWSSGDDKEQLVK	796.401	1590.79	2	30	213556		28951
IPI00219097	High mobility group protein B2	-0.1698		0.888966	0.214753	0.594251	0	GKGDPNKPR	484.768	967.521	2	49	78394.8		24059
IPI00003833	Mitochondrial carrier homolog 2	-0.169385		0.889222	0	0.889222	0.0959888	LCSGVLGTVVHGK	663.865	1325.71	2	51	1.33967e+06		33936
IPI00025796	NADH-ubiquinone oxidoreductase 30 kDa subunit, mitochondrial precursor	-0.169106		0.889394	0.160569	0.903921	0	KFDLNSPWEAFPVYR	623.649	1867.92	3	32	317583		30337
IPI00419585	Peptidyl-prolyl cis-trans isomerase A	-0.169066		0.889418	0.0989352	0.788756	0.169719	HVVFGK	686.398	685.391	1	30	9.79569e+06		18098
IPI00013877	Isoform 1 of Heterogeneous nuclear ribonucleoprotein H3	-0.16806		0.890039	0	0.890039	0.0935831	STGEAFVQFASK	640.325	1278.63	2	73	1.12541e+06		36960
IPI00296053	Isoform Mitochondrial of Fumarate hydratase, mitochon	-0.166831		0.890797	0.00868632	0.884655	0	ETAIELGYLTAEQFDEWVKPK	823.083	2466.23	3	35	307259		54773
IPI00297325	Succinate dehydrogenase [ubiquinone] cytochrome b small subunit, mitochondrial precursor	-0.165295		0.891746	0	0.891746	0	AVAMLWKL	466.275	930.536	2	42	712954		17317
IPI00305833	Smu-1 suppressor of mec-8 and unc-52 protein homolog	-0.165217		0.891795	0	0.891795	0	LMALLGQALK	533.333	1064.65	2	42	1.03266e+06		58134
IPI00013271	Derlin-1	-0.162919		0.893216	0	0.893216	0	YWFAATVAVPLVGK	765.435	1528.86	2	42	62811		28896
IPI00297084	Dolichyl-diphosphooligosaccharide-protein glycosyltrans	-0.162775		0.893305	0.135786	1.02672	0	APTIVGK	347.223	692.431	2	47	1.60075e+07		50940
IPI00016801	Glutamate dehydrogenase 1, mitocho	-0.160321		0.894826	0.164307	1.09763	0.0683297	AKPYEGSILEADCDILIPAASEK	830.753	2489.24	3	27	1.06829e+06		61701
IPI00644766	Novel protein	-0.159444		0.89537	0	0.89537	0	ISHLVLPVQPENALKR	605.36	1813.06	3	36	494618		47720
IPI00027350	Peroxiredoxin-2	-0.159369		0.895416	0	0.895416	0	ATAVVDGAFKEVK	667.869	1333.72	2	26	816518		21918
IPI00220362	10 kDa heat shock protein, mitochondrial	-0.155132		0.89805	0.101601	1.0208	0	AGQAFRK	410.227	818.439	2	27	3.84937e+06		10794
IPI00024466	UDP-glucose ceramide glucosyltransferase-like 1 isoform 1	-0.151785		0.900136	0.0897459	0.793595	0.0528635	AIWAALQTQTSNAAK	791.427	1580.84	2	81	1.00954e+06		177819
IPI00017963	Small nuclear ribonucleoprotein Sm D2	-0.150356		0.901028	0.109116	0.812701	0	EMWTEVPK	510.247	1018.48	2	23	1.00532e+06		13632
IPI00010740	Isoform Long of Splicing factor, proline- and gluta	-0.149263		0.901711	0.00160571	0.902846	0	LFVGNLPADITEDEFKR	655.343	1963.01	3	39	718527		76216
IPI00026991	Polypeptide N-acetylgalactosaminyltransferase 6	-0.148926		0.901922	0.096422	0.790828	0.148959	GALGLGSCHFTGK	656.831	1311.65	2	36	742370		72025
IPI00465430	70 kDa protein	-0.147711		0.902681	0.23462	1.0329	0	AGDLRDTGIFLDLMHLK	644.34	1930	3	37	262528		70111
IPI00028520	Isoform 1 of NADH-ubiquinone oxidoreductase 51 kDa subunit, mitochondrial precursor	-0.14755		0.902783	0	0.902783	0	GPDWILGEIK	564.308	1126.6	2	35	808272		51469
IPI00018206	Aspartate aminotransferase, mitochondrial precursor	-0.147121		0.903051	0.169925	0.653313	0.0146185	ASAELALGENSEVLK	765.904	1529.79	2	84	927430		47844
IPI00020194	Isoform Short of TATA-binding protein-associated factor 2N	-0.146781		0.903264	0.0207073	0.888622	0.0701597	GEATVSFDDPPSAK	710.833	1419.65	2	63	1.8244e+06		61749
IPI00218342	C-1-tetrahydrofolate synthase, cytoplasmic	-0.146668		0.903335	0.137418	0.987659	0.0495148	AAQAPSSFQLLYDLK	830.444	1658.87	2	64	2.01339e+06		102049
IPI00017412	Isoform 1 of Replication factor C subunit 2	-0.145877		0.903829	0	0.903829	0	EGNVPNIIIAGPPGTGK	817.448	1632.88	2	72	416084		39588
IPI00009960	Isoform 1 of Mitochondrial inner membrane protein	-0.143436		0.90536	0.0959535	0.86122	0	AAMDNSEIAGEKK	682.329	1362.64	2	71	643518		84026
IPI00100656	Isoform 1 of Synaptic glycoprotein SC2	-0.143173		0.905525	0.0611263	0.847107	0	EKLCFLDKVEPHATIAEIK	747.737	2240.19	3	39	512085		36410
IPI00183114	PREDICTED: hypothetical protein LOC375056 isoform 4	-0.141422		0.906625	0.141063	1.00637	0	ASESQILSIAEK	638.343	1274.67	2	74	336091		191996
IPI00013180	Protein G10 homolog	-0.140172		0.907411	0	0.907411	0	YIFDLFYK	554.789	1107.56	2	24	163797		17559
IPI00022145	Nuclear ubiquitous casein and cyclin-dependent kinases substrate	-0.13823		0.908633	0.289521	0.697642	0	ATVTPSPVK	450.264	898.513	2	23	594517		27280
IPI00185146	Importin-9	-0.137882		0.908853	0	0.908853	0.085275	AAAAAAGAASGLPGPVAQGLK	895.99	1789.96	2	84	4.38557e+06		116727
IPI00012512	Ras-related protein R-Ras2	-0.137614		0.909021	0	0.909021	0	LVVVGGGGVGK	475.3	948.585	2	48	3.11587e+06		23613
IPI00009328	Probable ATP-dependent RNA helicase DDX48	-0.137092		0.90935	0.269349	0.868897	0	ELAVQIQK	464.777	927.539	2	45	1.58535e+06		46995
IPI00300299	Signal peptidase complex subunit 3	-0.13456		0.910948	0	0.910948	0.0912006	NNALNQVVLWDK	707.378	1412.74	2	54	2.67523e+06		20823
IPI00017303	DNA mismatch repair protein Msh2	-0.134111		0.911231	0.0905319	0.847215	0	NLQSVVLSK	494.295	986.576	2	40	1.20768e+06		105418
IPI00186712	OTTHUMP00000018641	-0.131154		0.913101	0.241641	0.960721	0.0377789	DISEASVFDAYVLPK	827.421	1652.83	2	71	2.43729e+06		13278
IPI00305383	Ubiquinol-cytochrome-c reductase complex core protein 2, mitochondrial precursor	-0.129043		0.914438	0.149826	1.07685	0	ATAAPAGAPPQPQDLEFTKLPNGLVIASLENYSPVSR	1274	3818.99	3	58	391136		48584
IPI00021805	Microsomal glutathione S-transferase 1	-0.128636		0.914696	0.137067	0.970299	0.0369125	KVFANPEDCVAFGKGENAK	694.341	2080	3	55	1.56471e+06		17644
IPI00058192	Isoform 1 of GDP-fucose protein O-fucosyltransferase 1 precursor	-0.126574		0.916004	0	0.916004	0	VISLEDFMEK	605.806	1209.6	2	39	1.10265e+06		44383
IPI00019407	Sterol-4-alpha-carboxylate 3-dehydrogenase, decarboxylating	-0.126442		0.916088	0.102778	0.834282	0	ILTGLNYEAPK	609.84	1217.67	2	62	2.60419e+06		42159
IPI00026689	Hypothetical protein DKFZp686L20222	-0.125786		0.916505	0.121257	1.00225	0	EISLLK	710.454	709.447	1	25	564760		34813
IPI00419266	NADH dehydrogenase (ubiquinone) 1 alpha subcomplex, 6, 14kDa	-0.125278		0.916828	0.0502187	0.930106	0.120771	FFHETEAPRPK	683.855	1365.69	2	33	948472		17973
IPI00554481	solute carrier family 3 (activators of dibasic and neutral amino acid transport), member 2 isoform a	-0.124035		0.917618	0.106134	0.76833	0	EDFDSLLQSAK	630.813	1259.61	2	63	1.10119e+06		71307
IPI00029266	Small nuclear ribonucleoprotein E	-0.123704		0.917828	0	0.917828	0.13444	IMLKGDNITLLQSVSN	873.478	1744.94	2	66	4.23485e+06		10854
IPI00030919	Mitogen-activated protein kinase kinase 1-interacting protein 1	-0.123575		0.917911	0.306704	1.13478	0.0672999	KLPSVEGLHAIVVSDRDGVPVIK	810.136	2427.39	3	45	379008		13671
IPI00374563	Agrin precursor	-0.12336		0.918047	0	0.918047	0	GLVEK	545.329	544.322	1	21	726764		222904
IPI00383751	CALRETICULIN=CALCIUM binding protein (Fragment)	-0.121189		0.91943	0.059032	0.875425	0.115518	EPAVYFK	853.447	852.44	1	25	1.67114e+06		24924
IPI00384051	Proteasome activator complex subunit 2	-0.119357		0.920598	0.207378	0.954901	0	AFYAELYHIISSNLEK	949.49	1896.97	2	77	406119		27384
IPI00647650	Eukaryotic translation initiation factor 3 subunit 3	-0.118365		0.921231	0	0.921231	0.145132	SAVADKHELLSLASSNHLGK	693.04	2076.1	3	59	1.54169e+06		40076
IPI00026328	Thioredoxin domain-containing protein 12 precursor	-0.116838		0.922207	0	0.922207	0	ILFLDPSGK	499.295	996.575	2	38	2.78851e+06		19365
IPI00012585	Beta-hexosaminidase beta chain precursor	-0.116441		0.92246	0.172793	0.940995	0.113424	EISEVFPDQFIHLGGDEVEFK	812.398	2434.17	3	29	363859		63527
IPI00215911	DNA-(apurinic or apyrimidinic site) lyase	-0.115662		0.922959	0.104594	0.948783	0	GLDWVKEEAPDILCLQETK	748.711	2243.11	3	49	923314		35800
IPI00017160	Protein C6orf55	-0.114998		0.923383	0	0.923383	0	AALAPLPPLPAQFK	738.435	1474.85	2	53	3.08442e+06		34143
IPI00215918	ADP-ribosylation factor 4	-0.114602		0.923637	0.751397	0.392319	0	ILMVGLDAAGK	544.313	1086.61	2	53	1.87623e+06		20481
IPI00294911	Succinate dehydrogenase [ubiquinone] iron-sulfur protei	-0.113713		0.924206	0.012243	0.932863	0	CGPMVLDALIK	612.832	1223.65	2	46	2.01915e+06		32407
IPI00217477	High mobility group protein B3	-0.112764		0.924815	0.123701	0.852417	0	IKSTNPGISIGDVAK	750.426	1498.84	2	36	515925		23005
IPI00098902	oxoglutarate (alpha-ketoglutarate) dehydrogenase (lipoamide) isoform 1 precursor	-0.112035		0.925282	0	0.925282	0.0937925	IEQLSPFPFDLLLK	830.473	1658.93	2	47	189575		117059
IPI00106491	mRNA turnover protein 4 homolog	-0.111714		0.925488	0.166811	1.04344	0.150745	GVVTLLSDYEVCKEGDVLTPEQAR	893.451	2677.33	3	59	1.15436e+06		27657
IPI00006181	Eukaryotic translation initiation factor 3 subunit 7	-0.110989		0.925953	0.100418	0.854947	0	GAVIATELKNNSYK	754.409	1506.8	2	82	540031		64560
IPI00182289	40S ribosomal protein S29	-0.109441		0.926947	0.0583968	0.89168	0	DIGFIKLD	928.525	927.518	1	44	4.79321e+06		6769
IPI00328170	Mannosyl-oligosaccharide glucosidase	-0.107209		0.928383	0.0714919	0.996898	0	AVQLKPRPPQGLVR	520.323	1557.95	3	23	3.71553e+06		92022
IPI00005966	13kDa differentiation-associated protein variant (Fragment)	-0.104602		0.930061	0	0.930061	0	MELVQVLKR	579.339	1156.66	2	81	196813		17204
IPI00009368	Sideroflexin-1	-0.103286		0.93091	0.107489	1.04076	0	KIVHDYR	465.761	929.508	2	31	5.96671e+06		35750
IPI00019903	Coiled-coil domain-containing protein 44	-0.102986		0.931104	0	0.931104	0	GPGGSSLLIEALSNSSHK	585.307	1752.9	3	38	676767		32913
IPI00031514	Replication factor C subunit 5	-0.102346		0.931517	0	0.931517	0	FCLICNYLSK	659.321	1316.63	2	39	892782		38757
IPI00291006	Malate dehydrogenase, mitochondrial precursor	-0.0989385		0.93372	0.122274	0.940034	0	ANTFVAELK	496.774	991.534	2	51	2.5564e+06		35965
IPI00604517	74 kDa protein	-0.09849		0.93401	0.32321	1.13918	0	ALELTGLK	422.761	843.507	2	30	1.59011e+06		74439
IPI00010153	60S ribosomal protein L23	-0.0981906		0.934204	0.129672	1.08768	0	GSAITGPVAK	450.761	899.507	2	52	1.04121e+07		14970
IPI00007765	Stress-70 protein, mitochondrial precursor	-0.0979353		0.934369	0.110959	1.0749	0	ETGVDLTKDNMALQR	845.927	1689.84	2	66	898088		73920
IPI00018931	Vacuolar protein sorting 35	-0.0978976		0.934394	0.152466	0.826584	0.0812201	IPVDTYNNILTVLK	801.959	1601.9	2	79	813279		92447
IPI00017592	Leucine zipper-EF-hand-containing transmembrane protein 1, mitochondrial precursor	-0.0973403		0.934755	0.11224	0.893555	0.144338	AMYLPDTLSPADQLK	831.925	1661.84	2	52	1.59691e+06		83986
IPI00026970	chromatin-specific transcription elongation factor large subunit	-0.0958331		0.935732	0.14313	1.10812	0	AASITSEVFNK	583.807	1165.6	2	73	1.24722e+06		120409
IPI00011551	Isoform Beta of Tripartite motif protein 4	-0.0955416		0.935921	0	0.935921	0.0837478	KVMHLQDVEVK	671.363	1340.71	2	25	1.21396e+06		54972
IPI00024919	Thioredoxin-dependent peroxide reductase, mitochondrial precursor	-0.094555		0.936561	0	0.936561	0.104199	GLFIIDPNGVIK	643.38	1284.75	2	55	3.67557e+06		28017
IPI00384497	Protein tyrosine phosphatase-like member b	-0.0930214		0.937557	0	0.937557	0	AAVAATAAAK	443.754	885.493	2	94	1.97888e+06		28733
gi2370337	emb|CAA04656.1| cytokeratin 8 [Notophthalmus viridescens]	-0.0925207		0.937883	0.168493	0.994085	0	EYQELMNVK	1153.56	1152.55	1	54	971814		55175
IPI00007927	Isoform 1 of Struc	-0.0921568		0.938119	0.0775678	0.832158	0.0992789	ALNHEIEELEK	666.848	1331.68	2	35	735033		136266
IPI00026185	Isoform 1 of F-actin capping protein beta subunit	-0.0906776		0.939082	0	0.939082	0	LVEDMENKIR	623.828	1245.64	2	51	716910		31616
IPI00296215	Tumor-associated calcium signal transducer 1 precursor	-0.088375		0.940582	0.0628502	0.985505	0	RAKPEGALQNNDGLYDPDCDESGLFK	970.449	2908.32	3	57	417731		35582
IPI00304435	Protein NipSnap1	-0.0882394		0.94067	0.185379	1.07175	0	IQFHNVKPEYLDAYNSLTEAVLPK	930.49	2788.45	3	63	453863		33460
IPI00012011	Cofilin-1	-0.0873833		0.941228	0.0333249	0.994029	0	ASGVAVSDGVIK	572.815	1143.62	2	68	2.84436e+06		18588
IPI00061178	RNA binding motif protein, X-linked-like 1	-0.0871031		0.941411	0	0.941411	0	LFIGGLNTETNEK	718.375	1434.74	2	39	263261		42173
IPI00014232	ARL-6-interacting protein 1	-0.0859404		0.94217	0.0467414	0.975221	0.147713	FHEICSNLVK	627.823	1253.63	2	30	2.00807e+06		23518
IPI00465233	DJ1014D13.1 protein	-0.0852854		0.942598	0.121588	1.12583	0	IQLLVFK	434.791	867.567	2	43	4.46432e+06		71085
IPI00216691	Profilin-1	-0.0846609		0.943006	0.0647937	0.89014	0	EGVHGGLINKK	576.33	1150.65	2	25	905154		15085
IPI00014149	Tetratricopeptide repeat protein KIAA0103	-0.0841157		0.943363	0	0.943363	0	NSEQIVEVGEELINEYASK	1076.03	2150.04	2	77	635182		34982
IPI00012795	Eukaryotic translation initiation factor 3 subunit 2	-0.0825194		0.944407	0.057596	0.90368	0	LFDSTTLEHQK	659.836	1317.66	2	52	1.32959e+06		36878
IPI00305166	Succinate dehydrogenase [ubiquinone] flavoprotein subun	-0.079624		0.946304	0.091486	1.05576	0	AAFGLSEAGFNTACVTK	872.422	1742.83	2	105	544720		73672
IPI00219330	Isoform 5 of Interleukin enhancer-binding factor 3	-0.0795709		0.946339	0.218934	1.10115	0	AYAALAALEK	510.789	1019.56	2	75	839922		74959
IPI00304925	Heat shock 70 k	-0.0777744		0.947518	0.191277	0.733962	0	AFYPEEISSMVLTK	815.905	1629.79	2	79	408217		70294
IPI00003968	NADH dehydrogenase [ubiquinone] 1 alpha subcomplex subunit 9, mitochondrial precursor	-0.0777688		0.947522	0	0.947522	0.0908503	FGPIPLGSLGWK	636.361	1270.71	2	48	3.16853e+06		42654
IPI00007423	Isoform 1 of Acidic leucine-rich nuclear phosphoprote	-0.0773186		0.947818	0	0.947818	0	SLDLFNCEVTNLNDYRESVFK	855.076	2562.21	3	60	505920		28941
IPI00026154	Glucosidase 2 beta subunit precursor	-0.0770145		0.948017	0.132682	0.830091	0	ILIEDWKK	530.822	1059.63	2	37	2.46997e+06		60228
IPI00002557	Coatomer subunit gamma-2	-0.075648		0.948916	0.151031	0.954635	0	ELAPAVSVLQLFCSSPKPALR	761.755	2282.24	3	31	342504		98700
IPI00413195	hypothetical protein LOC79956	-0.0748958		0.949411	0.239305	0.632732	0	AFINLEAAGVGGK	623.844	1245.67	2	74	3.14058e+06		101023
IPI00021304	Keratin, type II cytoskeletal 2 epidermal	-0.0747989		0.949474	0.1799	0.822266	0.166996	FASFIDK	827.429	826.422	1	40	1.16723e+07		66110
IPI00329306	Keratin 5c	-0.0747989		0.949474	0.1799	0.822266	0.166996	FASFIDK	827.429	826.422	1	40	1.16723e+07		59847
IPI00220991	Isoform 2 of AP-2 complex subunit beta-1	-0.0744132		0.949728	0.160645	0.782938	0	AVWLPAVK	442.274	882.532	2	23	1.46328e+06		106695
IPI00005159	Actin-like protein 2	-0.072566		0.950945	0.114303	0.87012	0.00433969	ILLTEPPMNPTK	677.376	1352.74	2	38	1.52312e+06		45017
IPI00073713	Isoform 1 of RNA-binding protein Musashi homolog 2	-0.0718861		0.951393	0.087084	1.04385	0	GFGFVTFADPASVDK	779.383	1556.75	2	76	593261		35345
IPI00029468	Alpha-centractin	-0.0713864		0.951723	0	0.951723	0	TLFSNIVLSGGSTLFK	842.472	1682.93	2	49	200118		42701
IPI00396370	Isoform 1 of Euk	-0.0703672		0.952396	0.153957	1.01722	0	ISVSFYHVK	540.298	1078.58	2	30	689434		92833
IPI00010404	Splicing factor 3B subunit 5	-0.0685031		0.953627	0.13676	0.856923	0.0708435	MLQPCGPPADKPEEN	841.879	1681.74	2	57	1.0712e+06		10243
IPI00441344	Beta-galactosidase precursor	-0.0669883		0.954629	0.050426	0.933728	0.176943	SLYPLTFIQVK	658.889	1315.76	2	37	2.4701e+06		76499
IPI00015953	Isoform 1 of Nucleolar RNA helicase 2	-0.0667292		0.9548	0	0.9548	0.324654	TFSFAIPLIEK	633.36	1264.71	2	42	236559		87804
IPI00011937	Peroxiredoxin-4	-0.0660784		0.955231	0	0.955231	0.0937671	GLFIIDDKGILR	680.404	1358.79	2	60	4.69026e+06		30749
IPI00171438	Thioredoxin domain-containing protein 5 precursor	-0.0660411		0.955256	0.0310151	0.933325	0	EFPGLAGVK	459.258	916.502	2	35	2.51738e+06		48283
IPI00013068	Eukaryotic translation initiation factor 3 subunit 6	-0.0654789		0.955628	0.193568	0.818755	0	MLFDYLADK	558.276	1114.54	2	38	1.09208e+06		52587
IPI00012831	hepatitis B virus x-interacting protein	-0.0633704		0.957026	0	0.957026	0	GTLSDEHAGVISVLAQQAAK	665.689	1994.04	3	35	1.15879e+06		18489
IPI00004503	LAMP1 protein	-0.0619695		0.957955	0.0365897	0.932083	0	ALQATVGNSYK	576.306	1150.6	2	53	2.45521e+06		45367
IPI00465248	enolase 1	-0.0573658		0.961017	0.271284	0.800843	0	DATNVGDEGGFAPNILENKEGLELLK	915.129	2742.37	3	39	611882		47481
IPI00056494	60S ribosomal protein L36a-like	-0.0564243		0.961645	0	0.961645	0	KGQVIQF	410.24	818.465	2	24	1.15534e+06		12615
IPI00031461	Rab GDP dissociation inhibitor beta	-0.0562542		0.961758	0	0.961758	0	FVSISDLLVPK	609.361	1216.71	2	40	3.63887e+06		51087
IPI00011416	Delta3,5-delta2,4-dienoyl-CoA isomerase, mitochondrial precursor	-0.055735		0.962104	0	0.962104	0.118247	YCAQDAFFQVK	688.819	1375.62	2	36	1.05077e+06		36136
IPI00075248	SWISS-PROT:P62158|TREMBL:Q96HY3|ENSEMBL:ENSP00000272298;ENSP00000291295;ENSP00000349467|REFSEQ:NP_001734;NP_005175;NP_008819|H-INV:HIT000272851|VEGA:OTTHUMP00000028284;OTTHUMP00000076186 Tax_Id=9606	-0.0556393		0.962168	0.0033987	0.964571	0	ADQLTEEQIAEFK	782.381	1562.75	2	82	913417		16696
IPI00025341	D-beta-hydroxybutyrate dehydrogenase, mitochondrial precursor	-0.0549853		0.962604	0.119866	0.877846	0	GFLVFAGCLMK	621.822	1241.63	2	62	239819		38532
IPI00328840	THO complex subunit 4	-0.0535092		0.96359	0	0.96359	0	ADKMDMSLDDIIK	768.868	1535.72	2	76	1.20478e+06		26741
IPI00183603	DC2 protein	-0.0499271		0.965985	0.00333284	0.968342	0	MKLPGYLMG	505.264	1008.51	2	35	915594		16932
IPI00033143	Eukaryotic translation initiation factor 3 subunit 12	-0.0496905		0.966144	0	0.966144	0	ENAYDLEANLAVLK	781.906	1561.8	2	93	355939		25329
IPI00029731	60S ribosomal protein L35a	-0.0490602		0.966566	0.147935	1.07117	0	AIFAGYKR	463.266	924.518	2	40	4.32875e+06		12587
IPI00012645	Isoform 1 of Spectrin beta chain, brain 2	-0.0484996		0.966941	0.0904091	1.03087	0	ALAVEGKR	426.263	850.511	2	47	401107		272496
IPI00221088	40S ribosomal protein S9	-0.0477409		0.96745	0.0823401	0.877734	0	ELLTLDEKDPRR	495.607	1483.8	3	42	1.13896e+06		22504
IPI00163505	Isoform 1 of RNA-binding region-containing protein 2	-0.0462638		0.968441	0	0.968441	0	DLEEFFSTVGK	640.32	1278.62	2	55	63627.4		59628
IPI00025054	Isoform Long of Heterogenous nuclear ribonucleoprotein U	-0.0449912		0.969296	0	0.969296	0.140075	EKPYFPIPEEYTFIQNVPLEDR	911.46	2731.36	3	54	1.06133e+06		91033
IPI00329745	130 kDa leucine-rich protein	-0.0425676		0.970925	0.126781	0.882813	0	AGYPQYVSEILEK	752.892	1503.77	2	72	340040		160023
IPI00063903	SWISS-PROT:Q96IX5|ENSEMBL:ENSP00000311245;ENSP00000337705;ENSP00000358826;ENSP00000358830;ENSP00000358835;ENSP00000358840|REFSEQ:NP_116136|VEGA:OTTHUMP00000020397;OTTHUMP00000020398;OTTHUMP0000002039	-0.0419563		0.971337	0	0.971337	0	AGPESDAQYQFTGIKK	870.433	1738.85	2	68	643180		6510
IPI00031804	Isoform 1 of Voltage-dependent anion-selective channel protein 3	-0.039246		0.973163	0.149754	1.13243	0	FGIAAK	303.684	605.353	2	27	1.59608e+07		30981
IPI00401264	Thioredoxin domain-containing protein 4 precursor	-0.0387624		0.97349	0	0.97349	0.0427382	VANILHDDCAFLSAFGDVSKPER	854.42	2560.24	3	30	2.79491e+06		47341
IPI00004092	Isoform SERCA3B of Sarcoplasmic/endoplasmic reticulum calcium ATPase 3	-0.0359067		0.975419	0.338696	1.21491	0	KAEIGIAMGSGTAVAK	752.414	1502.81	2	57	302948		115444
IPI00007756	Ras-related protein Rab-22A	-0.0358023		0.975489	0.289896	1.18048	0	DAKDYADSIHAIFVETSAK	694.346	2080.02	3	34	194470		22069
IPI00178083	29 kDa protein	-0.0352369		0.975871	0.148973	1.08121	0	AGITTIEAVKR	604.858	1207.7	2	45	628958		29346
IPI00216550	Isoform 1 of Complement decay-accelerating factor precursor	-0.0314283		0.978451	0.103758	0.905083	0	LTCLQNLK	495.277	988.539	2	32	721286		49713
IPI00328748	ARMET protein precursor	-0.030819		0.978864	0.0707947	0.925889	0.261274	IINEVSKPLAHHIPVEK	642.039	1923.09	3	37	478235		27399
IPI00025522	CDNA FLJ13974 fis, clone Y79AA1001581, weakly similar to ACETYL- COENZYME A SYNTHETASE	-0.0306899		0.978952	0	0.978952	0.102671	EEIVK	617.351	616.344	1	25	1.20767e+06		65255
IPI00299571	CDNA FLJ45525 fis, clone BRTHA2026311, highly similar to Protein disulfide isomerase A6	-0.0301803		0.979298	0.0743144	1.05388	0	AATALKDVVK	508.311	1014.61	2	70	5.83204e+06		54408
gi55638143	ref|XP_522394.1| PREDICTED: similar to keratin 1B [Pan troglodytes]	-0.0295082		0.979754	0.12075	0.822266	0.166996	FASFIDK	827.429	826.422	1	40	1.16723e+07		98633
IPI00013468	Mitotic checkpoint protein BUB3	-0.0294678		0.979782	0	0.979782	0.129619	VAVEYLDPSPEVQK	787.409	1572.8	2	58	785465		37587
IPI00029764	Splicing factor 3A subunit 3	-0.0270715		0.98141	0.106753	1.09508	0	SALLALGLK	443.292	884.569	2	42	3.71649e+06		59154
IPI00215638	ATP-dependent RNA helicase A	-0.0260474		0.982107	0.118304	0.839105	0	GANLKDYYSR	593.797	1185.58	2	32	682275		142103
IPI00012440	Plasma alpha-L-fucosidase precursor	-0.0249311		0.982868	0	0.982868	0	FFNANQWADIFQASGAK	957.958	1913.9	2	76	282230		54368
IPI00289819	Cation-independent mannose-6-phosphate receptor precursor	-0.0244867		0.98317	0.204553	0.937067	0.0300554	DGIIVLK	765.496	764.489	1	27	122239		281056
IPI00219420	Structural maintenance of chromosome 3	-0.0239271		0.983552	0.134286	0.93489	0.113433	IKLEGIITR	525.842	1049.67	2	43	1.09832e+06		141853
IPI00030702	Isoform 1 of Isocitrate dehydrogenase [NAD] subunit alpha, mitochondrial precursor	-0.0236175		0.983763	0	0.983763	0	SNVTAVHK	432.245	862.475	2	44	1.41856e+06		40022
IPI00013485	40S ribosomal pro	-0.0213281		0.985325	0.220592	1.11655	0	ATFDAISK	860.461	859.454	1	22	990154		31590
IPI00100160	Isoform 1 of Cullin-associated NEDD8-dissociated protein 1	-0.0194253		0.986626	0.0959417	0.975369	0.209514	AADIDQEVKER	637.323	1272.63	2	60	1.33592e+06		137999
IPI00641693	Laminin alpha-5 chain precursor	-0.0155077		0.989308	0	0.989308	0	DLADLAAYTALK	632.843	1263.67	2	76	101941		412620
IPI00026530	ERGIC-53 protein precursor	-0.0147028		0.989861	0.108471	1.06656	0	VAPSLK	622.402	621.395	1	22	1.25657e+06		57798
IPI00017381	Replication factor C subunit 4	-0.014138		0.990248	0	0.990248	0.0305992	SLEGADLPNLLFYGPPGTGK	1027.54	2053.07	2	85	866301		40170
IPI00413318	CDNA FLJ40287 fis, clone TESTI2027909, highly similar to 5'-AMP- ACTIVATED PROTEIN KINASE, GAMMA-1 SUBUNIT	-0.0129964		0.991032	0	0.991032	0.176283	LVVVDENDVVK	618.849	1235.68	2	41	663757		38736
IPI00550363	Transgelin-2	-0.0126589		0.991264	0	0.991264	0.163272	DDGLFSGDPNWFPK	801.869	1601.72	2	46	704470		22417
IPI00022462	Transferrin receptor protein 1	-0.0104745		0.992766	0.0419752	0.963018	0	ILNIFGVIK	512.836	1023.66	2	48	1.08362e+06		85274
IPI00010796	Protein disulfide-isomerase precursor	-0.0103086		0.99288	0.137041	1.09448	0	ALAPEYAK	431.737	861.46	2	36	5.72987e+06		57480
IPI00423570	Isoform 2B of GTPase KRas	-0.0101869		0.992964	0.105104	0.974231	0	LVVVGAGGVGK	482.307	962.599	2	55	4.08348e+06		21639
IPI00397904	Nuclear pore complex protein Nup93	-0.0082181		0.99432	0	0.99432	0.15645	QMTDVLLTPATDALK	812.941	1623.87	2	33	541618		94012
IPI00007427	AGR2	-0.00418674		0.997102	0	0.997102	0.223844	LYAYEPADTALLLDNMKK	690.36	2068.06	3	32	1.83716e+06		22281
gi532610	gb|AAA37552.1| cytokeratin	-0.00400863		0.997225	0.109915	1.12931	0	LQLETEIEALKEELLFMKK	769.096	2304.27	3	34	494851		47509
IPI00013933	Isoform DPI of Desmoplakin	-0.00379078		0.997376	0.152823	1.0803	0	AELIVQPELK	570.337	1138.66	2	47	292266		334023
IPI00604664	NADH-ubiquinone oxidoreductase 75 kDa subunit, mitochondrial precursor	-0.00150751		0.998956	0.0724805	1.03414	0	FAYDGLKR	485.262	968.509	2	27	546310		80443
IPI00005978	Splicing factor, arginine/serine-rich 2	0.000247317		1.00017	0	1.00017	0	SYGRPPPDVEGMTSLKVDNLTYR	879.771	2636.29	3	63	626040		25330
IPI00013881	heterogeneous nuclear ribonucleoprotein H1	0.000966234		1.00067	0	1.00067	0	STGEAFVQFASQEIAEK	921.453	1840.89	2	76	836930		49484
IPI00021807	SWISS-PROT:P04062-1|TREMBL:Q4VX22;Q6I9R6;Q9UQU9|ENSEMBL:ENSP00000314508;ENSP00000357356;ENSP00000357357|REFSEQ:NP_000148;NP_001005741;NP_001005742;NP_001005749;NP_001005750|VEGA:OTTHUMP00000033992;OT	0.00164767		1.00114	0	1.00114	0	NFVDSPIIVDITK	730.902	1459.79	2	51	415318		60134
IPI00003923	Isoform 1 of Uridine 5'-monophosphate synthase	0.00297262		1.00206	0	1.00206	0	AALGPLVTGLYDVQAFK	881.99	1761.97	2	69	568897		52645
IPI00220194	Solute carrier family 2, facilitated glucose transporte	0.00298793		1.00207	0.0957631	1.06979	0	KVTILELFR	559.851	1117.69	2	62	529945		54425
IPI00031681	Cell division protein kinase 2	0.00323728		1.00225	0	1.00225	0	EISLLK	710.454	709.447	1	25	564760		34079
IPI00028888	Isoform 1 of Heterogeneous nuclear ribonucleoprotein D0	0.00331451		1.0023	0.0996184	1.04897	0	FGEVVDCTLK	584.289	1166.56	2	61	2.92836e+06		38581
IPI00221089	40S ribosomal protein S13	0.00486984		1.00338	0.219697	1.01843	0	GLAPDLPEDLYHLIK	847.461	1692.91	2	53	413101		17081
IPI00045536	Hypothetical protein	0.00665552		1.00462	0	1.00462	0.113757	FTQISPVWLQLK	734.427	1466.84	2	54	1.65081e+06		41822
IPI00008455	Isoform 2 of Myosin-6	0.00756972		1.00526	0.0530659	0.965174	0	IVEANPLLEAFGNAK	797.44	1592.86	2	67	414231		147324
IPI00017964	Small nuclear ribonucleoprotein Sm D3	0.00788515		1.00548	0.160654	1.25003	0	AAILK	523.37	522.362	1	36	942903		14021
IPI00012382	U1 small nuclear ribonucleoprotein A	0.0127813		1.0089	0.0429695	1.0411	0	AVPETRPNHTIYINNLNEK	755.726	2264.16	3	24	2.38402e+06		31128
IPI00011285	Calpain-1 catalytic subunit	0.0131353		1.00915	0.0138936	0.999322	0.17297	KAPSDLYQIILK	694.911	1387.81	2	49	934949		82465
IPI00654777	Eukaryotic translation initiation factor 3 subunit 5	0.0150805		1.01051	0.149513	1.18013	0	FLMSLVNQVPK	642.367	1282.72	2	70	3.24855e+06		39236
IPI00328715	Protein LYRIC	0.0180936		1.01262	0.4073	1.30062	0	KREEAAAVPAAAPDDLALLK	683.716	2048.13	3	25	1.40822e+06		63856
IPI00024157	FK506-binding protein 3	0.0193707		1.01352	0.0812227	1.01281	0	FLQEHGSDSFLAEHK	584.953	1751.84	3	25	1.21114e+06		25218
IPI00028031	Isoform 1 of Very-long-chain specific acyl-CoA dehydrogenase, mitochondr	0.0202527		1.01414	0.151285	0.884888	0	ALEQFATVVEAK	653.356	1304.7	2	85	1.77869e+06		75618
IPI00419844	U4/U6.U5 tri-snRNP-associated protein 2	0.0212078		1.01481	0.0923724	0.949492	0.068091	AYDGTTYLPGIVGLNNIK	955.008	1908	2	71	1.22773e+06		65739
IPI00402183	Isoform 3 of Heterogeneous nuclear ribonucleoprotein Q	0.021852		1.01526	0.20495	0.839439	0.171661	AFSQFGKLER	595.823	1189.63	2	46	3.28109e+06		62845
IPI00217841	EPB41L5 protein	0.0236567		1.01653	0.0724957	1.06779	0.377951	GQTPAQAETNYLNK	767.879	1533.74	2	46	247665		58306
IPI00397526	Myosin-10	0.0238644		1.01668	0.329406	0.945281	0	ALAVASK	659.409	658.401	1	22	96981.3		229824
IPI00218570	Phosphoglycerate mutase 2	0.0240328		1.0168	0	1.0168	0	ALPFWNEEIVPQIK	842.459	1682.9	2	48	649012		28788
IPI00000874	Peroxiredoxin-1	0.0245123		1.01714	0.12859	0.955231	0.0937671	GLFIIDDKGILR	680.404	1358.79	2	60	4.69026e+06		22324
IPI00411815	Isoform 5 of Voltage-dependent anion-selective channel protein 2	0.0246234		1.01721	0.114463	1.066	0.507381	ATHGQTCARPMCIPPSYADLGK	827.723	2480.15	3	23	289822		32060
IPI00021794	Lysosomal protective protein precursor	0.0246439		1.01723	0.238325	1.17814	0.195866	CNFYDNKDLECVTNLQEVAR	830.047	2487.12	3	55	500259		54944
IPI00301280	CDNA FLJ90529 fis, clone NT2RP4001879	0.0248641		1.01738	0.202781	0.950303	0	LLSDPNYGVHLPAVK	811.949	1621.88	2	76	630168		44888
IPI00072534	smooth muscle cell associated protein-1 isoform 2	0.0262223		1.01834	0	1.01834	0.257409	ALIPLALEGTDVGQTK	817.465	1632.92	2	51	1.03397e+06		104266
IPI00307259	DnaJ homolog subfamily C member 13	0.030067		1.02106	0.105487	0.842563	0	ADLVPYLLK	516.311	1030.61	2	23	203852		256538
IPI00012726	Isoform 1 of Polyadenylate-binding protein 4	0.0302532		1.02119	0.0433414	0.97598	0.0795806	ALDTMNFDVIK	633.824	1265.63	2	66	1.54007e+06		71080
IPI00022018	Dolichol-phosphate mannosyltransferase	0.033896		1.02377	0.49282	0.675297	0	LGGNEIVSFLK	592.843	1183.67	2	75	3.32015e+06		29673
IPI00008167	Sodium/potassium-transporting ATPase subunit beta-3	0.0341086		1.02392	0	1.02392	0.0731724	IIGLKPEGVPR	589.867	1177.72	2	34	3.12573e+06		31834
IPI00022256	AP-2 complex subunit mu-1	0.0353805		1.02483	0.0928047	0.921496	0	IPTPLNTSGVQVICMK	879.47	1756.92	2	79	1.48126e+06		49965
IPI00029267	U2 small n	0.0363184		1.02549	0	1.02549	0	GQAFVIFK	455.264	908.513	2	43	594918		25470
IPI00300074	Phenylalanyl-tRNA synthetase beta chain	0.038795		1.02726	0.109231	1.16284	0	AAGASDVVLYK	547.299	1092.58	2	30	567226		66715
IPI00000690	Isoform 1 of Programmed cell death protein 8, mitochondrial precursor	0.0411037		1.0289	0.055705	1.07191	0	ALGTEVIQLFPEK	726.913	1451.81	2	64	466734		67144
IPI00016613	CSNK2A1 protein	0.041922		1.02948	0.174275	0.906254	0	GGPNIITLADIVKDPVSR	933.03	1864.05	2	47	409674		46050
IPI00009123	Nucleobindin-2 precursor	0.0424765		1.02988	0	1.02988	0	LVTLEEFLK	546.322	1090.63	2	28	1.88298e+06		50305
IPI00026964	Ubiquinol-cytochrome c reductase iron-sulfur subunit, mitochondrial precursor	0.0425283		1.02992	0.0946873	0.921863	0.112094	GVAGALRPLVQATVPATPEQPVLDLK	880.841	2639.5	3	39	555359		29918
IPI00026271	40S ribosomal protein S14	0.0427804		1.0301	0.121245	0.944364	0.111982	CKELGITALHIK	691.895	1381.78	2	53	2.36001e+06		16303
IPI00030275	Heat shock protein 75 kDa, mitochond	0.0435825		1.03067	0.0482472	1.0469	0.0909125	AFLDALQNQAEASSK	796.9	1591.79	2	103	4.36533e+06		80345
IPI00298961	Exportin-1	0.0466111		1.03284	0.114642	0.99191	0	IYLDMLNVYK	640.347	1278.68	2	57	1.42183e+06		124447
IPI00012493	40S ribosomal protein S20	0.0486652		1.03431	0.0835984	0.924517	0	AFKDTGK	412.728	823.442	2	32	477845		13478
IPI00013415	40S ribosomal protein S7	0.0488602		1.03445	0.0841108	1.01457	0.0424892	AIIIFVPVPQLK	669.432	1336.85	2	45	1.97212e+06		22113
IPI00034159	Vacuolar ATP synthase subunit d	0.0499795		1.03525	0	1.03525	0	LLFEGAGSNPGDK	656.836	1311.66	2	68	504208		40759
IPI00005162	Actin-related protein 2/3 complex subunit 3	0.051504		1.03634	0.134054	0.941554	0.117882	DTDIVDEAIYYFK	800.387	1598.76	2	83	381886		20630
IPI00001091	AFG3-like protein 2	0.0520007		1.0367	0.126668	1.10844	0	GAILTGPPGTGK	534.806	1067.6	2	43	677968		88884
IPI00007084	Mitochondrial aspartate-glutamate carrier protein	0.0540607		1.03818	0.0998219	1.10877	0	DLGFFGIYK	534.286	1066.56	2	35	1.47938e+06		74656
IPI00031169	Ras-related protein Rab-2A	0.0546884		1.03863	0.322843	1.13466	0	AYAYLFK	917.478	916.471	1	31	1.04121e+06		23702
IPI00000006	GTPase HRas precursor	0.056865		1.0402	0.0932978	0.974231	0	LVVVGAGGVGK	482.307	962.599	2	55	4.08348e+06		21627
IPI00383085	FLJ00144 protein (Fragment)	0.0569724		1.04028	0.171786	1.10897	0.103427	FFLSSGLIDKVDNFK	865.462	1728.91	2	89	1.28215e+06		28437
IPI00027834	heterogeneous nuclear ribonucleoprotein L isoform a	0.0579467		1.04098	0	1.04098	0.113513	VFNVFCLYGNVEK	794.896	1587.78	2	94	970893		64720
IPI00154643	Novel protein	0.0583744		1.04129	0	1.04129	0	SQQEINADIK	573.293	1144.57	2	39	510342		21517
IPI00023283	Isoform 2 of Titin	0.0609443		1.04315	0.0907872	0.978952	0.102671	EEIVK	617.351	616.344	1	25	1.20767e+06		3832803
IPI00413434	Exocyst complex component 5	0.0616508		1.04366	0	1.04366	0.0779968	QVGDIFSNPETVLAK	809.431	1616.85	2	27	674362		82827
IPI00220528	Small nuclear ribonucleoprotein F	0.0625798		1.04433	0	1.04433	0.141543	SLPLNPKPFLNGLTGKPVMVK	764.776	2291.31	3	36	1.31744e+06		9776
IPI00008569	YKT6 v-SNARE protein	0.0650581		1.04613	0	1.04613	0	VAFTLLEK	464.783	927.552	2	39	1.31001e+06		22574
IPI00221092	40S ribosomal protein S16	0.0678083		1.04812	0.139987	0.989121	0	ALVAYYQK	478.266	954.518	2	42	2.88864e+06		16418
IPI00419880	40S ribosomal protein S3a	0.0684772		1.04861	0.283007	0.962743	0.163587	EVQTNDLKEVVNK	758.404	1514.79	2	94	2.21821e+06		30023
IPI00375380	proteasome 26S non-ATPase subunit 13 isoform 2	0.0689472		1.04895	0	1.04895	0	ITVNEVELLVMK	698.403	1394.79	2	99	403277		40131
IPI00008524	Isoform 1 of Polyadenylate-binding protein 1	0.0698174		1.04958	0.121371	0.97598	0.0795806	ALDTMNFDVIK	633.824	1265.63	2	66	1.54007e+06		70854
IPI00328257	Isoform A of AP-1 complex subunit beta-1	0.0700545		1.04976	0.19546	1.21197	0	CAIKVEQSAER	645.828	1289.64	2	42	357523		105452
IPI00024642	Isoform 1 of Coiled-coil domain-containing protein 47 precursor	0.070055		1.04976	0.516517	1.41499	0	ARVEENFLK	557.311	1112.61	2	26	1.1151e+06		56123
IPI00013452	glutamyl-prolyl tRNA synthe	0.0720049		1.05118	0.0794899	0.949658	0	INEAVECLLSLK	694.876	1387.74	2	47	84733.8		172080
IPI00220038	Isoform B of Arsenite-resistance protein 2	0.0730351		1.05193	0	1.05193	0.0887791	EVAFFNNFLTDAK	762.384	1522.75	2	83	636298		100670
gi41057926	gb|AAR98920.1| trypsin-like proteinase T2a precursor [Ostrinia nubilalis]	0.0731652		1.05202	0	1.05202	0	LLISK	573.397	572.39	1	32	1.43392e+06		-1
IPI00643041	GTP-binding nuclear protein Ran	0.0736104		1.05235	0.148313	1.20662	0.185909	AAQGEPQVQFK	622.818	1243.62	2	31	643716		24448
IPI00017617	Probable ATP-dependent RNA helicase DDX5	0.0737987		1.05248	0	1.05248	0.114395	TGTAYTFFTPNNIK	787.897	1573.78	2	53	886251		69618
IPI00026089	Splicing factor 3B subunit 1	0.0741357		1.05273	0.223133	1.02741	0.0389844	AIGPHDVLATLLNNLK	844.988	1687.96	2	44	211123		146464
IPI00005969	F-actin capping protein alpha-1 subunit	0.0780031		1.05556	0.182379	0.926595	0	FTITPPTAQVVGVLK	785.963	1569.91	2	27	1.426e+06		32942
IPI00166010	CCR4-NOT transcription complex, subunit 1 isoform a	0.07821		1.05571	0.215821	1.20832	0	DAIAALGLLQK	560.844	1119.67	2	61	208297		269106
IPI00021985	Transmembrane 9 superfamily protein member 4	0.083187		1.05936	0	1.05936	0	IVNTPFQVLMNSEK	810.427	1618.84	2	94	1.66658e+06		73235
IPI00025277	Programmed cell death protein 6	0.0839727		1.05993	0	1.05993	0	AGVNFSEFTGVWK	725.366	1448.72	2	66	412899		21912
IPI00215920	ADP-ribosylation factor 6	0.0846375		1.06042	0	1.06042	0.19058	FNVWDVGGQDK	632.801	1263.59	2	74	839723		20052
IPI00154975	DnaJ homolog subfamily C member 9	0.0860611		1.06147	0.133199	1.15666	0.0970947	ELGLDEGVDSLK	641.834	1281.65	2	45	2.63971e+06		30062
IPI00007321	Isoform 1 of Acyl-protein thioesterase 1	0.0866653		1.06191	0	1.06191	0	TLVNPANVTFK	606.347	1210.68	2	23	1.08493e+06		24996
IPI00014624	Adapter-related protein complex 3 sigma 1 subunit	0.0880651		1.06294	0	1.06294	0	AILIFNNHGKPR	690.399	1378.78	2	58	328171		32523
IPI00412579	60S ribosomal protein L10a	0.0911359		1.06521	0.116104	0.98907	0.216429	AGKFPSLLTHNENMVAK	619.662	1855.97	3	36	547229		24856
IPI00023542	transmembrane emp24 protein transport domain containing 9	0.0913127		1.06534	0.0759003	1.0788	0.127026	DKLSELQLR	551.316	1100.62	2	41	1.68558e+07		27374
IPI00291175	Isoform 1 of Vinculin	0.0931351		1.06669	0	1.06669	0.262446	AVAGNISDPGLQK	635.344	1268.67	2	42	380669		117088
IPI00217766	Lysosome membrane protein 2	0.0945962		1.06777	0	1.06777	0.183237	KLDDFVETGDIR	704.359	1406.7	2	59	2.28196e+06		54581
IPI00103994	Leucyl-tRNA synthetase, cytoplasmic	0.0949213		1.06801	0	1.06801	0	STGNFLTLTQAIDKFSADGMR	758.379	2272.12	3	34	235678		135577
IPI00328343	SWISS-PROT:Q13838|TREMBL:Q2L6F9;Q53GL9|ENSEMBL:ENSP00000266122;ENSP00000365347;ENSP00000365356;ENSP00000372805;ENSP00000373000|REFSEQ:NP_004631;NP_542165|H-INV:HIT000031879|VEGA:OTTHUMP00000014564;OT	0.0962732		1.06901	0	1.06901	0	DFLLKPELLR	622.374	1242.73	2	32	2.30297e+06		49416
IPI00396435	DEAH (Asp-Glu-Ala-His) box polypeptide 15	0.0971369		1.06965	0.129955	1.12128	0.0895772	ASTNAMLISAGLPPLK	792.446	1582.88	2	50	1.07535e+06		93568
IPI00329719	Isoform 1 of Myosin Id	0.0979403		1.07024	0	1.07024	0.409525	VTDEMFLEALNSK	752.877	1503.74	2	68	604080		116927
IPI00299026	Alpha-L-fucosidase	0.100417		1.07208	0	1.07208	0	FFHPEEWADLFQAAGAK	655.317	1962.93	3	54	320358		53940
IPI00026302	60S ribosomal protein L31	0.102334		1.07351	0.0816087	1.04269	0.115028	EYTINIHKR	591.33	1180.65	2	67	1.49835e+06		14454
IPI00016910	Eukaryotic translation initiation factor 3 subunit 8	0.102981		1.07399	0	1.07399	0.173147	AKELLGQGLLLR	659.919	1317.82	2	60	1.56616e+06		105962
IPI00029997	6-phosphogluconolactonase	0.104276		1.07495	0	1.07495	0	LPIPESQVITINPELPVEEAAEDYAK	955.829	2864.47	3	57	501435		27815
IPI00029625	flotillin 2	0.105381		1.07578	0.0416235	1.10521	0	MALVLEALPQIAAK	738.441	1474.87	2	60	1.67915e+06		47434
IPI00218606	40S ribosomal protein S23	0.107216		1.07715	0.0457051	1.07392	0.0755559	ANPFGGASHAK	532.772	1063.53	2	30	2.42502e+06		15838
IPI00021266	60S ribosomal protein L23a	0.107496		1.07736	0.222956	1.14327	0	KLYDIDVAK	540.818	1079.62	2	46	916547		17684
IPI00414922	ribosomal protein S12	0.107597		1.07743	0.116719	1.08493	0.129534	ESQAKDVIEEYFK	793.391	1584.77	2	65	1.21676e+06		14905
IPI00219483	Isoform 2 of U1 small nuclear ribonucleoprotein 70 kDa	0.108097		1.07781	0	1.07781	0.0912758	DPIPYLPPLEK	645.366	1288.72	2	31	608637		50644
IPI00219155	60S ribosomal protein L27	0.108283		1.07794	0.0945447	1.1448	0	VKFEER	404.221	806.428	2	27	4.97079e+06		15657
IPI00002821	60S ribosomal protein L14	0.109673		1.07898	0.0996339	1.25003	0	AALLK	523.37	522.362	1	36	942903		23258
IPI00171412	Isoform 1 of Sulfatase-modifying factor 2 precursor	0.110261		1.07942	0	1.07942	0	SVLWWLPVEK	628.856	1255.7	2	43	345698		33950
IPI00006395	Guanine nucleotide-binding protein G(olf), alpha subunit	0.110665		1.07973	0.111346	1.00099	0	FQVDKVNFHMFDVGGQRDER	808.723	2423.15	3	32	332222		44794
IPI00005613	Splicing factor U2AF 35 kDa subunit	0.111837		1.0806	0.0868489	1.14443	0.102049	AEYLASIFGTEK	689.853	1377.69	2	79	2.37533e+06		28237
IPI00011274	heterogeneous nuclear ribonucleoprotein D-like	0.112407		1.08103	0.162058	1.04897	0	FGEVVDCTIK	584.289	1166.56	2	61	2.92836e+06		46580
IPI00007208	Probable ATP-dependent RNA helicase DDX41	0.112739		1.08128	0	1.08128	0	TPPPVLIFAEK	606.354	1210.69	2	33	947366		70477
IPI00410214	Isoform 1 of 3'(2'),5'-bisphosphate nucleotidase 1	0.114369		1.0825	0	1.0825	0	IIQLIEGK	457.29	912.565	2	23	677400		33713
IPI00412607	60S ribosomal protein L35	0.114512		1.08261	0.061279	1.03928	0.121092	QLDDLKVELSQLR	778.935	1555.86	2	59	392028		14412
IPI00295851	Coatomer subunit beta	0.116014		1.08374	0.147707	1.04632	0.409674	CIYNLLQSSSPAVK	790.411	1578.81	2	60	1.11006e+06		108211
IPI00025874	Dolichyl-diphosphooligosaccharide--protein glycosyltransferase 67 kDa subu	0.116758		1.0843	0.208252	1.26233	0	APDELHYTYLDTFGRPVIVAYK	856.776	2567.31	3	51	470997		72847
IPI00642244	Novel protein	0.118577		1.08566	0.129507	1.2956	0.148923	DKESGMSSLYVFNPIFGK	673.668	2017.98	3	37	651505		109808
IPI00022883	AP-3 complex subunit mu-2	0.118905		1.08591	0.258031	0.903455	0	ELIKPPTILR	594.385	1186.75	2	32	1.33343e+06		47175
IPI00218830	Isoform Short of Glycylpeptide N-tetradecanoyltransferase 1	0.121283		1.0877	0.387266	1.36154	0	AIELFSVGQGPAK	658.865	1315.72	2	54	857893		48338
IPI00221222	Activated RNA polymerase II transcriptional coactivator p15	0.121954		1.08821	0.0214657	1.11904	0	DDNMFQIGK	538.253	1074.49	2	46	2.57421e+06		14255
IPI00003505	Isoform 1 of Thyroid receptor-interacting protein 13	0.12259		1.08869	0.157341	0.97743	0	ELEMIGFIENNVSK	811.91	1621.8	2	29	261715		48863
IPI00220473	Isoform 2 of Calcium-transporting ATPase type 2C member 1	0.125222		1.09068	0	1.09068	0	NLILK	608.422	607.415	1	22	464836		97981
IPI00151888	Isoform 1 of Dedicator of cytokinesis protein 9	0.125222		1.09068	0	1.09068	0	NLLIK	608.422	607.415	1	22	464836		238519
IPI00152998	Leucine-rich repeat-containing protein 40	0.125835		1.09114	0	1.09114	0	FLPEFPSCSLLK	719.377	1436.74	2	27	615905		68720
IPI00291165	Polyribonucleotide nucleotidyltransferase 1, mitochondrial precursor	0.126209		1.09142	0	1.09142	0.137519	YTQQIIQGIQQLVK	834.483	1666.95	2	58	490708		86510
IPI00411559	Isoform 1 of Structural maintenance of chromosomes 4-like 1 protein	0.127207		1.09218	0.141232	1.19685	0	HNTAVSQLTK	549.799	1097.58	2	53	1.21473e+06		147775
IPI00023748	Nascent polypeptide-associated complex alpha subunit	0.129626		1.09401	0.0883397	1.22599	0	ALKNNSNDIVNAIMELTM	1012	2021.98	2	41	118627		23370
IPI00000816	14-3-3 protein epsilon	0.129672		1.09404	0.230788	0.930853	0.0688249	MDDREDLVYQAK	762.853	1523.69	2	40	927908		29326
IPI00334587	Isoform 2 of Heterogeneous nuclear ribonucleoprotein A/B	0.13139		1.09535	0.118124	1.04897	0	FGEVVDCTIK	584.289	1166.56	2	61	2.92836e+06		36059
IPI00027240	Guanine nucleotide-binding protein G(I)/G(S)/G(O) gam	0.131943		1.09577	0	1.09577	0	SGSSSVAAMKK	547.78	1093.54	2	53	1.23606e+06		7297
IPI00028275	Cytoskeleton-associated protein 5	0.132825		1.09644	0.252228	0.918087	0	DTNVMLVALAAK	623.345	1244.68	2	26	2.21262e+06		227076
IPI00293396	adaptor-related protein complex 1, gamma 1 subunit isoform a	0.133505		1.09696	0.0328922	1.06572	0	ADCASGIFLAAEK	680.836	1359.66	2	67	368662		92520
IPI00056357	Protein C19orf10 precursor	0.133532		1.09698	0.164553	0.98062	0.179614	GAEIEYAMAYSK	666.811	1331.61	2	59	672134		18897
IPI00016670	FLJ20625 protein	0.133542		1.09698	0.103563	1.17021	0.117986	KLLLDPSSPPTK	648.381	1294.75	2	39	537436		17828
IPI00220578	Guanine nucleotide-binding protein G(k), alpha subunit	0.135224		1.09826	0.0521512	1.06961	0.0641804	EIYTHFTCATDTK	797.868	1593.72	2	67	596286		40945
IPI00465121	Galphai2 protein	0.135224		1.09826	0.0521512	1.06961	0.0641804	EIYTHFTCATDTK	797.868	1593.72	2	67	596286		42035
IPI00465044	Protein RCC2	0.137222		1.09979	0.130478	0.877489	0.0930366	AGGAAVVITEPEHTK	744.401	1486.79	2	43	927875		56790
IPI00028481	Ras-related protein Rab-8A	0.138236		1.10056	0.141325	1.29582	0	IKLQIWDTAGQER	783.431	1564.85	2	62	238171		23824
IPI00024282	Ras-related protein Rab-8B	0.138236		1.10056	0.141325	1.29582	0	IKLQIWDTAGQER	783.431	1564.85	2	62	238171		23740
IPI00297492	Oligosaccharyl transferase STT3 subunit homolog	0.139241		1.10133	0.502928	0.364364	0	EGSPVLLNCLMYK	762.384	1522.75	2	44	1.14383e+06		80989
IPI00031556	Splicing factor U2AF 65 kDa subunit	0.139597		1.1016	0.0904349	1.16554	0.086222	QLNENKQER	583.803	1165.59	2	45	1.38709e+06		53809
IPI00293464	DNA damage-binding protein 1	0.139706		1.10168	0.171274	1.18904	0	KTEPATGFIDGDLIESFLDISRPK	883.799	2648.37	3	87	585262		128142
IPI00001890	Coatomer subunit gamma	0.141062		1.10272	0.101586	1.23752	0.277183	ALQQYTLEPSEKPFDLK	669.687	2006.04	3	39	627091		99635
IPI00003949	Ubiquitin-conjugating enzyme E2 N	0.141659		1.10317	0.0811374	1.04225	0.0829717	DKWSPALQIR	607.338	1212.66	2	21	1.13017e+06		17184
IPI00019353	Multi-substrate lipid kinase variant	0.142416		1.10375	0	1.10375	0.0408615	IPIGFIPLGETSSLSHTLFAESGNK	872.462	2614.37	3	73	1.27683e+06		47564
IPI00290566	T-complex protein 1 subunit alpha	0.144692		1.10549	0.108982	1.22096	0	ICDDELILIK	620.341	1238.67	2	32	1.60723e+06		60819
IPI00301936	ELAV-like protein 1	0.146869		1.10716	0	1.10716	0.0720067	SLFSSIGEVESAK	677.348	1352.68	2	65	2.75964e+06		36240
IPI00296645	Microsomal triglyceride transfer protein large subunit precursor	0.147104		1.10734	0	1.10734	0	LELK	502.324	501.317	1	22	1.04906e+06		99916
IPI00472263	Putative transcription factor-like nuclear regulator	0.147104		1.10734	0	1.10734	0	IEIK	502.324	501.317	1	22	1.04906e+06		254059
IPI00289776	Isoform 1 of Probable ubiquitin ligase protein MYCBP2	0.147104		1.10734	0	1.10734	0	IELK	502.324	501.317	1	22	1.04906e+06		517940
IPI00020366	Phosphate-regulating neutral endopeptidase	0.147104		1.10734	0	1.10734	0	LEIK	502.324	501.317	1	22	1.04906e+06		-1
IPI00030131	thymopoietin isoform beta	0.147104		1.10734	0	1.10734	0	IELK	502.324	501.317	1	22	1.04906e+06		50696
IPI00168663	54 kDa protein	0.147104		1.10734	0	1.10734	0	LELK	502.324	501.317	1	22	1.04906e+06		53589
IPI00006451	Vesicle-fusing ATPase	0.148588		1.10848	0.206138	1.06464	0.0432241	AENSSLNLIGK	573.312	1144.61	2	69	2.37392e+06		83115
IPI00030770	Isoform 1 of Down syndrome critical region pro	0.149748		1.10938	0	1.10938	0	AATFFGEVVK	555.795	1109.58	2	68	1.52267e+06		33631
IPI00028004	Proteasome subunit beta type 3	0.149923		1.10951	0	1.10951	0	FGPYYTEPVIAGLDPK	887.961	1773.91	2	38	264726		23219
IPI00095891	guanine nucleotide binding protein, alpha stimulating activity polypeptide 1 isoform c	0.150172		1.1097	0.140461	1.00099	0	FQVDKVNFHMFDVGGQRDER	808.723	2423.15	3	32	332222		98328
IPI00514055	Isoform Alpha-S2 of Guanine nucleotide-binding protein G(s), alph	0.150172		1.1097	0.140461	1.00099	0	FQVDKVNFHMFDVGGQRDER	808.723	2423.15	3	32	332222		46092
IPI00220835	Protein transport protein Sec61 beta subunit	0.150175		1.1097	0	1.1097	0.173678	FYTEDSPGLK	578.78	1155.55	2	39	1.08142e+07		9894
IPI00744630	Isoform 2 of Protein-L-isoaspartate(D-aspartate) O-methyltransferase	0.150203		1.10973	0	1.10973	0	LILPVGPAGGNQMLEQYDKLQDGSIK	928.825	2783.45	3	30	371627		24718
IPI00553164	40S ribosomal protein SA	0.151156		1.11046	0.122951	1.22413	0.296523	EHPWEVMPDLYFYRDPEEIEKEEQAAAEK	899.416	3593.63	4	25	458615		32816
IPI00004860	Isoform Complexed of Arginyl-tRNA synthetase	0.151397		1.11064	0.226393	0.950561	0.0728153	IVFVPGCSIPLTIVK	825.992	1649.97	2	40	2.13047e+06		76129
IPI00000877	150 kDa oxygen-regulated protein precursor	0.152548		1.11153	0.117107	0.902139	0	AANSLEAFIFETQDK	842.416	1682.82	2	91	766227		111494
IPI00021129	Isoform 1 of AP-3 complex subunit beta-1	0.152709		1.11165	0	1.11165	0.232887	LLTQYILNLGK	642.394	1282.77	2	71	1.17109e+06		121845
IPI00217030	40S ribosomal protein S4, X isoform	0.152775		1.11171	0.188109	1.25296	0	FIKIDGK	410.75	819.485	2	31	2.5263e+06		29676
IPI00290770	chaperonin containing TCP1, subunit 3 isoform b	0.154675		1.11317	0.248032	1.32241	0	EIQVQHPAAK	564.816	1127.62	2	48	430881		60994
IPI00018364	Ras-related protein Rap-2b precursor	0.155183		1.11356	0.337689	1.18422	0.189456	ALAEEWSCPFMETSAK	932.921	1863.83	2	48	293811		20719
IPI00216694	plastin 3	0.155359		1.1137	0	1.1137	0	AYFHLLNQIAPK	711.903	1421.79	2	34	1.15975e+06		71279
IPI00008454	DnaJ homolog subfamily B member 11 precursor	0.155799		1.11404	0	1.11404	0	FQDLGAAYEVLSDSEK	886.421	1770.83	2	97	446876		40774
IPI00219156	60S ribosomal protein L30	0.156786		1.1148	0.155367	1.26479	0.205172	KSEIEYYAMLAK	723.372	1444.73	2	76	3.56719e+06		12816
IPI00026202	60S ribosomal protein L18a	0.160517		1.11769	0.199999	1.25911	0	IFAPNHVVAK	552.327	1102.64	2	28	715362		21034
IPI00179964	Isoform 1 of Polypyrimidine tract-binding protein 1	0.161931		1.11878	0.0531492	1.08091	0	GQPIYIQFSNHK	716.373	1430.73	2	37	522591		57357
IPI00009253	Alpha-soluble NSF attachment protein	0.161938		1.11879	0.0393074	1.09099	0	NSQSFFSGLFGGSSK	775.369	1548.72	2	50	680605		33681
IPI00215888	Signal recognition particle 72 kDa protein	0.162457		1.11919	0	1.11919	0.0883089	TEEALQLYNQIIK	781.925	1561.83	2	63	560377		74999
IPI00216008	Isoform Long of Glucose-6-phosphate 1-dehydrogenase	0.163515		1.12001	0.0939828	0.97264	0	GPTEADELMK	545.758	1089.5	2	26	595966		64177
IPI00005129	Isoform 1 of Secretory carrier-associated membrane protein 1	0.166106		1.12203	0.136208	1.21834	0	TVQTAAANAASTAASSAAQNAFK	718.027	2151.06	3	50	571432		38305
IPI00479186	pyruvate kinase 3 isoform 1	0.172427		1.12695	0.0900401	0.981122	0.0543878	GADFLVTEVENGGSLGSK	890.442	1778.87	2	88	1.18181e+06		58470
IPI00017283	Isoleucyl-tRNA synthetase, mitochondrial precursor	0.173721		1.12796	0.206869	1.27424	0	ELLK	510.337	509.33	1	22	519106		114688
IPI00413324	60S ribosomal protein L17	0.174607		1.12866	0.206153	0.885523	0	KSAEFLLHMLK	439.585	1315.73	3	54	1.55298e+06		21480
IPI00010427	hypothetical protein LOC83460	0.175252		1.12916	0	1.12916	0	AAVVAKR	382.747	763.48	2	28	6.49504e+06		12067
IPI00011916	Multisynthetase complex auxiliary component p38	0.177034		1.13056	0	1.13056	0	FLFSLFGQK	543.803	1085.59	2	36	1.0689e+06		35668
IPI00298363	Far upstream element-binding protein 2	0.177342		1.1308	0	1.1308	0.139856	SVSLTGAPESVQK	655.855	1309.7	2	55	1.10343e+06		73063
IPI00008530	60S acidic ribosomal protein P0	0.177624		1.13102	0.0810884	1.14774	0	AFLADPSAFVAAAPVAAATTAAPAAAAAPAK	1376.74	2751.47	2	67	337831		34423
IPI00032827	Pre-mRNA branch site protein p14	0.179873		1.13278	0.0793193	1.15405	0.139558	GTAYVVYEDIFDAK	795.887	1589.76	2	61	2.06063e+06		14690
IPI00018768	Translin	0.180475		1.13326	0	1.13326	0	EAVTEILGIEPDREK	849.949	1697.88	2	62	226449		26281
IPI00328762	ATP binding cassette, sub-family A (ABC1), member 13	0.184419		1.13636	0	1.13636	0	LILNLFK	434.791	867.567	2	23	244867		580524
IPI00016703	24-dehydrocholesterol reductase precursor	0.185383		1.13712	0.0930507	1.23509	0	HVENYLK	451.74	901.466	2	33	3.78977e+06		60803
IPI00013296	SWISS-PROT:P62269|TREMBL:Q5GGW2;Q5SUJ3|ENSEMBL:ENSP00000211372;ENSP00000363757;ENSP00000363762|REFSEQ:NP_072045|H-INV:HIT000260778|VEGA:OTTHUMP00000014635;OTTHUMP00000017737;OTTHUMP00000029059;OTTHUM	0.186402		1.13792	0.159956	1.45336	0	IAFAITAIK	474.3	946.585	2	53	2.04837e+06		17708
IPI00302925	T-complex protein 1 subunit theta	0.187153		1.13852	0.123706	1.03643	0.203085	AIADTGANVVVTGGK	686.875	1371.74	2	96	2.53728e+06		60311
IPI00018871	ADP-ribosylation factor-like protein 8B	0.187313		1.13864	0.174838	0.988263	0.200006	DLPNALDEK	511.766	1021.52	2	23	6.76603e+06		21753
IPI00025084	Calpain small subunit 1	0.18861		1.13967	0	1.13967	0	MFLVNSFLK	574.817	1147.62	2	59	875653		28469
IPI00246058	PDCD6IP protein	0.189034		1.14	0.230354	1.15013	0	AAVGRPLDKHEGALETLLR	682.72	2045.14	3	36	591923		97385
IPI00328391	N-acetylgalactosaminyltransferase 7	0.190742		1.14135	0	1.14135	0	AKPLVLGPEFK	607.877	1213.74	2	25	709008		76025
IPI00015952	Eukaryotic translation initiation factor 4 gamma 2	0.190881		1.14146	0.117279	1.27424	0	ELLK	510.337	509.33	1	22	519106		102810
IPI00011253	40S ribosomal protein S3	0.19174		1.14214	0.154061	1.06716	0.10916	AVQISK	695.418	694.41	1	35	1.40537e+07		26842
IPI00216746	Isoform 2 of Heterog	0.194971		1.1447	0.0829766	1.19739	0	DLAGSIIGK	441.263	880.51	2	40	1.14286e+06		51281
IPI00008998	HSPC121	0.195079		1.14479	0	1.14479	0	VELSDVQNPAISITENVLHFK	785.086	2352.23	3	39	555247		44622
IPI00647126	Isoform 3 of Cleavage and polyadenylation specificity factor 6	0.195144		1.14484	0.400442	1.42799	0	AVSDASAGDYGSAIETLVTAISLIK	818.097	2451.27	3	58	100249		52465
IPI00019932	ubiquitin-conjugating enzyme E2D 2 isoform 2	0.195853		1.1454	0	1.1454	0.166048	SQWSPALTISK	609.331	1216.65	2	37	3.10931e+06		13797
IPI00025091	40S ribosomal protein S11	0.197322		1.14657	0.0626511	1.10564	0	EAIEGTYIDKK	633.832	1265.65	2	46	1.36355e+06		18590
IPI00032459	AP-3 complex su	0.197961		1.14708	0.138526	0.903455	0	ELIKPPTILR	594.385	1186.75	2	32	1.33343e+06		47251
IPI00215997	CD9 antigen	0.198933		1.14785	0	1.14785	0	KDVLETFTVK	590.334	1178.65	2	42	3.50733e+06		25838
IPI00736158	PREDICTED: similar to ribosomal protein S3a isoform 2	0.19944		1.14825	0.178925	0.962743	0.163587	EVQTNDLKEVVNK	758.404	1514.79	2	94	2.21821e+06		29930
IPI00021187	RuvB-like 1	0.20297		1.15107	0.0628846	1.14372	0	AQTEGINISEEALNHLGEIGTK	775.396	2323.16	3	43	1.37237e+06		50538
IPI00215780	40S ribosomal protein S19	0.203405		1.15141	0.158458	1.55451	0	ALAAFLKK	439.296	876.577	2	54	5.19932e+06		15919
IPI00472498	Isoform 4 of Ubiquitin-conjugating enzyme E2 variant 1	0.204458		1.15225	0	1.15225	0	AATTGSGVKVPR	597.341	1192.67	2	98	1.75425e+06		16598
IPI00028091	Actin-like protein 3	0.20467		1.15242	0.173609	1.02966	0	GVDDLDFFIGDEAIEKPTYATK	815.4	2443.18	3	58	254992		47797
IPI00396421	Protein KIAA0776	0.205507		1.15309	0	1.15309	0.199232	FFADDTQAALTK	664.33	1326.65	2	56	1.22287e+06		89996
IPI00027626	T-complex protein 1 subunit zeta	0.207423		1.15462	0.3421	1.08356	0	ALQFLEEVK	542.81	1083.61	2	42	2.63637e+06		58313
IPI00297477	U2 small nuclear ribonucleoprotein A'	0.207547		1.15472	0.0643303	1.10923	0.466031	KGGPSPGDVEAIKNAIANASTLAEVER	674.356	2693.4	4	38	111743		28512
IPI00242630	Isoform 1 of Heat repeats-containing protein FLJ20397	0.208606		1.15557	0	1.15557	0	AIQDAILEVLK	610.87	1219.73	2	60	452995		94786
IPI00008433	40S ribosomal protein S5	0.208747		1.15568	0.0229506	1.16902	0	GSSNSYAIK	463.732	925.45	2	51	3.31679e+06		22902
IPI00303292	Importin alpha-1 subunit	0.212444		1.15865	0	1.15865	0	LGEQEAKR	469.761	937.508	2	41	158425		60952
IPI00026268	Guanine nucleotide-binding protein G(I)/G(S)/G(T) beta subunit 1	0.212903		1.15902	0.132388	1.04822	0	GHLAK	525.314	524.307	1	30	109001		38020
IPI00017515	CDNA FLJ10116 fis, clone HEMBA1002794	0.214236		1.16009	0	1.16009	0	LIALDAAEEFFK	683.867	1365.72	2	78	388543		27164
IPI00019502	Myosin-9	0.214656		1.16043	0.443423	0.916165	0	EQADFAIEALAK	653.338	1304.66	2	58	789193		227515
IPI00411639	Laminin receptor-like protein LAMRL5	0.216546		1.16195	0.0822698	1.22413	0.296523	EHPWEVMPDLYFYRDPEEIEKEEQAAAEK	899.416	3593.63	4	25	458615		33089
IPI00024364	Transportin-1	0.218583		1.16359	0.0285517	1.18378	0	FLQFFK	419.241	836.467	2	21	954981		103771
IPI00028338	Selenoprotein I	0.218808		1.16377	0	1.16377	0	AGYEYVSPEQLAGFDKYK	1054	2106	2	63	727635		45608
IPI00296259	Transmembrane emp24 domain-containing protein 4 precursor	0.221033		1.16557	0.0678276	1.21353	0	DKLTELQLR	558.324	1114.63	2	27	771869		26097
IPI00032851	Coatomer subunit zeta-1	0.22158		1.16601	0.095583	1.20239	0.029315	AILILDNDGDRLFAK	837.465	1672.92	2	61	1.11381e+06		20242
IPI00550451	Serine/threonine-protein phosphatase PP1-alpha catalytic subunit	0.221902		1.16627	0.122052	1.08541	0	AHQVVEDGYEFFAK	820.393	1638.77	2	58	605940		38229
IPI00008964	Ras-related protein Rab-1B	0.221931		1.16629	0.0994664	1.24205	0.053186	EFADSLGIPFLETSAK	862.941	1723.87	2	55	2.94867e+06		22328
IPI00001639	Importin beta-1 subunit	0.22304		1.16719	0.121548	1.09158	0.134676	LAATNALLNSLEFTK	807.453	1612.89	2	107	5.31411e+06		98420
IPI00414320	SWISS-PROT:P50995|TREMBL:Q59EP1;Q5T0G8;Q6ICS0|ENSEMBL:ENSP00000265447;ENSP00000341005;ENSP00000353827;ENSP00000361305;ENSP00000361308|REFSEQ:NP_001148;NP_665875;NP_665876|VEGA:OTTHUMP00000019955;OTTH	0.223252		1.16736	0	1.16736	0	TPVLFDIYEIK	673.379	1344.74	2	41	2.83708e+06		54697
IPI00000279	Hypothetical protein LEREPO4	0.224524		1.16839	0	1.16839	0.0854591	ELQELNELFKPVVAAQK	652.698	1955.07	3	38	114205		48972
IPI00412792	Transcription factor BTF3 homolog 4	0.224602		1.16846	0.199754	1.3097	0	IGGKGTAR	384.234	766.454	2	42	2.64473e+06		17260
IPI00174345	PF6	0.224681		1.16852	0	1.16852	0	EIVKK	616.403	615.396	1	27	156459		252781
IPI00550069	SWISS-PROT:P13489|TREMBL:Q59GB3;Q8IZK8;Q96FD7;Q9BQ80|ENSEMBL:ENSP00000346402;ENSP00000348515|REFSEQ:NP_002930;NP_976317;NP_976318;NP_976319;NP_976320;NP_976321;NP_976322;NP_976323|H-INV:HIT000084166|	0.224824		1.16863	0	1.16863	0	TLWIWECGITAK	743.387	1484.76	2	56	1.70353e+06		51635
IPI00022748	Bax inhibitor 1	0.225161		1.16891	0.344976	0.924973	0	INFDALLK	471.281	940.548	2	33	734706		26805
IPI00479906	ring finger protein 17	0.225425		1.16912	0	1.16912	0	KLEENLK	437.255	872.496	2	32	1.31038e+06		187205
IPI00019376	Septin-11	0.227365		1.17069	0	1.17069	0	VNIIPIIAK	490.828	979.642	2	34	3.88249e+06		49521
IPI00022082	Isoform 2 of Septin-8	0.227365		1.17069	0	1.17069	0	VNIIPIIAK	490.828	979.642	2	34	3.88249e+06		49937
IPI00102069	GA17 protein	0.229094		1.1721	0.170911	1.29295	0	FYQNNKDFIDSLGLLHEQNMAK	875.765	2624.27	3	23	210765		42942
IPI00305304	LAG1 longevity assurance homolog 2	0.231015		1.17366	0.108706	1.09679	0.107465	APPNATLEHFYLTSGK	877.455	1752.89	2	74	644371		44961
IPI00219018	Glyceraldehyde-3-phosphate dehydrogenase	0.23131		1.1739	0.198516	1.12021	0.110926	AAFNSGK	702.367	701.36	1	28	5.04985e+06		36070
IPI00008552	Thio	0.232105		1.17455	0.0487056	1.20899	0	ELPQVSFVK	523.798	1045.58	2	29	2.40827e+06		37693
IPI00006482	Isoform Long of Sodium/potassium-transporting ATPase alpha-1 chain precursor	0.232556		1.17491	0.185481	1.25284	0	AAVPDAVGK	414.235	826.455	2	27	2.59558e+06		114135
IPI00306332	60S ribosomal protein L24	0.233608		1.17577	0.345895	1.4294	0.220328	AITGASLADIMAK	635.352	1268.69	2	76	2.38112e+06		17882
IPI00017256	Ras suppressor protein 1	0.234456		1.17646	0	1.17646	0	LTVLPPELGNLDLTGQK	904.513	1807.01	2	46	322410		31390
IPI00216951	Aspartyl-tRNA synthetase	0.236646		1.17825	0	1.17825	0.128899	FQTEIQTVNK	608.326	1214.64	2	25	1.18413e+06		57499
IPI00005705	Isoform Gamma-1 of Serine/threonine-protein phosphatase PP1-gamma catalytic subunit	0.237859		1.17924	0.120207	1.13292	0	ADLDKLNIDSIIQR	832.459	1662.9	2	80	432878		37701
IPI00010810	Electron transfer flavoprotein alpha-subunit, mitochondrial precursor	0.239521		1.1806	0.135392	1.07271	0	AAVDAGFVPNDMQVGQTGK	952.963	1903.91	2	37	834116		35400
IPI00299000	Proliferation-associated protein 2G4	0.240521		1.18142	0.0887392	1.32241	0	HELLQPFNVLYEK	815.436	1628.86	2	43	651371		43970
IPI00003348	Guanine nucleotide-binding protein G(I)/G(S)/G(T) beta subunit 2	0.241975		1.18261	0.298796	1.04822	0	GHLAK	525.314	524.307	1	30	109001		37917
IPI00385267	Signal recognition particle receptor alpha subunit	0.243438		1.18381	0	1.18381	0.117756	MLDFFTIFSK	628.827	1255.64	2	57	953399		70394
IPI00465431	Galectin-3	0.243863		1.18416	0	1.18416	0.203955	IQVLVEPDHFK	662.867	1323.72	2	41	956460		26098
IPI00021124	Isoform 1 of NF-kappa-B inhibitor-interacting Ras-like protein 2	0.24419		1.18443	0	1.18443	0.0414925	SLLEPFVYLASK	687.892	1373.77	2	40	705951		21780
IPI00297910	Tumor-associated calcium signal transducer 2 pre	0.245798		1.18575	0.128055	1.2763	0.317461	DIKGESLFQGR	629.338	1256.66	2	28	2.02934e+06		36371
IPI00221300	Translation initiation factor eIF-2B subunit alpha	0.247298		1.18698	0.100363	1.18399	0	FISLASLEYSDYSK	815.908	1629.8	2	89	520564		33976
IPI00247583	SWISS-PROT:P46778|TREMBL:Q6IAX2|ENSEMBL:ENSP00000346003;ENSP00000346027;ENSP00000351021;ENSP00000370569;ENSP00000370574|REFSEQ:NP_000973;XP_934224|H-INV:HIT000030510;HIT000050239;HIT000264278|VEGA:OT	0.248688		1.18813	0.141075	1.08837	0.178572	TNGKEPELLEPIPYEFMA	1047.51	2093	2	28	226131		18479
IPI00218236	Serine/threonine-protein phosphatase PP1-beta catalytic subunit	0.249148		1.1885	0.13198	1.08541	0	AHQVVEDGYEFFAK	820.393	1638.77	2	58	605940		37830
IPI00000494	60S ribosomal protein L5	0.25057		1.18968	0.0965197	1.15069	0.174187	GAVDGGLSIPHSTK	669.854	1337.69	2	78	2.55662e+06		34438
IPI00007814	Vacuolar ATP synthase subunit C	0.250712		1.18979	0	1.18979	0	TEFWLISAPGEK	714.369	1426.72	2	48	831241		43954
IPI00375281	A-kinase anchor protein 13 isoform 3	0.251525		1.19047	0	1.19047	0	KKLVR	322.234	642.454	2	22	1.58174e+06		120906
IPI00329200	Importin beta-3	0.252039		1.19089	0.154657	1.0592	0.0366449	AIGTEPDSDVLSEIMHSFAK	716.35	2146.03	3	26	1.01467e+06		127923
IPI00411453	Isoform 1 of AP-3 complex subunit delta-1	0.252608		1.19136	0.229261	1.12824	0	ASCILQLVK	516.299	1030.58	2	52	140940		131473
IPI00140420	Staphylococcal nuclease domain-containing protein 1	0.253451		1.19205	0.0494361	1.25692	0.0755848	NLPGLVQEGEPFSEEATLFTK	1157.59	2313.16	2	63	2.31286e+06		102618
IPI00012066	poly(rC)-binding protein 2 isoform b	0.254992		1.19333	0.0970453	1.21469	0.132789	AITIAGIPQSIIECVK	856.985	1711.95	2	51	6.21195e+06		38597
IPI00464999	Hypothetical protein DKFZp686D22141	0.255356		1.19363	0.0474469	1.22895	0.0756422	ACALQVLSAILEGSK	784.433	1566.85	2	93	845356		130410
IPI00395694	Isoform 2 of Transportin 3	0.25767		1.19555	0	1.19555	0	SLDSFLLSPEAAVGLLK	880.497	1758.98	2	42	214427		105961
IPI00013396	U1 small nuclear ribonucleoprotein C	0.257802		1.19566	0	1.19566	0	WMEEQAQSLIDKTTAAFQQGK	804.062	2409.16	3	62	135674		17552
IPI00012772	60S ribosomal protein L8	0.260055		1.19752	0.900474	0.560793	0.0801076	GIVKDIIHDPGR	660.375	1318.73	2	51	735692		28104
IPI00256861	Isoform 2 of Microtubule-actin crosslinking factor 1, isoforms 1/2/3/5	0.26033		1.19775	0.0523629	1.22547	0.260008	LTLAK	545.365	544.358	1	27	9.01444e+06		623626
IPI00010207	Ubiquitin-fold modifier 1 precursor	0.261635		1.19884	0	1.19884	0.0843262	VLSVPESTPFTAVLK	798.459	1594.9	2	35	1.91994e+06		9169
IPI00030847	Transmembrane 9 superfamily protein mem	0.261635		1.19884	0	1.19884	0	YFSLPFCVGSK	656.828	1311.64	2	23	1.05088e+06		68584
IPI00216298	Thioredoxin	0.262602		1.19964	0	1.19964	0	CMPTFQFFK	603.277	1204.54	2	32	2.51105e+06		11884
IPI00220219	Coatomer subunit beta'	0.263183		1.20012	0.108196	1.2546	0.186999	AAESLADPTEYENLFPGLK	1037.02	2072.03	2	69	1.4842e+06		103147
IPI00646917	Cleavage and polyadenylation specificity factor 5	0.263675		1.20053	0.133056	1.38352	0	KLFLVQLQEK	631.397	1260.78	2	39	484121		26268
IPI00008438	40S ribosomal protein S10	0.264351		1.2011	0.0807335	1.25818	0.382467	HPELADKNVPNLHVMK	614.661	1840.96	3	44	868704		18886
IPI00644231	cytoplasmic FMR1 interacting protein 1 isoform a	0.265253		1.20185	0.100305	1.2664	0.207839	FINMFAVLDELK	720.385	1438.75	2	70	545886		146742
IPI00553153	Hypothetical protein DKFZp564G0422	0.265702		1.20222	0.138992	1.10394	0	EAGGAFGKR	450.743	899.471	2	50	2.88301e+06		12397
IPI00026952	Plakophilin-3	0.269119		1.20507	0	1.20507	0	AASSLLANLWQYNK	793.925	1585.84	2	55	170740		87485
IPI00742194	PREDICTED: similar to Heat shock protein HSP 90-beta	0.270626		1.20633	0	1.20633	0.141501	DNSTMGYMMAK	624.756	1247.5	2	39	2.44266e+06		11587
IPI00060031	ADP-ribosylation factor-like protein 8A	0.274912		1.20992	0.149307	1.32268	0.169007	DLPGALDEKELIEK	785.423	1568.83	2	44	987378		21630
IPI00030179	60S ribosomal protein L7	0.276588		1.21133	0.110731	1.17968	0	EANNFLWPFK	633.32	1264.63	2	33	522467		29264
IPI00413922	Isoform Smooth muscle of Myosin light polypeptide 6	0.277613		1.21219	0.129409	1.08996	0.13982	ALGQNPTNAEVLK	681.877	1361.74	2	48	1.47301e+07		16990
IPI00304612	60S ribosomal protein L13a	0.278255		1.21273	0	1.21273	0.113168	YQAVTATLEEK	626.825	1251.64	2	46	1.57044e+06		23488
IPI00009841	CDNA FLJ31747 fis, clone NT2RI2007377, highly similar t	0.278568		1.21299	0.086654	1.23934	0.0537478	AAVEWFDGKDFQGSK	842.902	1683.79	2	57	1.40571e+06		69208
IPI00009104	RuvB-like 2	0.278647		1.21306	0.0266456	1.19422	0	AVLIAGQPGTGK	556.327	1110.64	2	27	332436		51165
IPI00171626	hypothetical protein FLJ12443	0.2789		1.21327	0	1.21327	0.145639	TCLITFKPGAFIPGAPVQPVVLR	830.477	2488.41	3	40	686531		59741
IPI00016610	Poly(rC)-binding protein 1	0.280019		1.21421	0.0938133	1.29883	0.095023	AITIAGVPQSVTECVK	836.951	1671.89	2	38	1.1902e+07		37987
IPI00011898	Translation initiation factor eIF-2B subunit epsilon	0.281483		1.21544	0.332295	0.980476	0	NYIKR	347.206	692.397	2	29	273037		81057
IPI00218604	Isoform 1 of Tyrosine-protein phosphatase non-receptor type 6	0.282313		1.21614	0.289732	1.42101	0	DLSGLDAETLLK	637.845	1273.68	2	70	720321		67918
IPI00220637	Seryl-tRNA synthetase	0.289176		1.22194	0.012557	1.23431	0	FKDPGLVDQLVK	687.903	1373.79	2	44	437125		59122
IPI00179529	Isoform 1 of Sodium/potassium-transpo	0.289177		1.22194	0	1.22194	0	VAPPGLTQIPQIQK	745.442	1488.87	2	29	1.06189e+06		35438
IPI00016513	Ras-related protein Rab-10	0.289364		1.2221	0.164767	1.24793	0	ANINIEK	405.234	808.453	2	40	5.92306e+06		22755
IPI00002255	Lipopolysaccharide-responsive and beige-like anchor protein	0.289668		1.22236	0.162655	1.10734	0	LELK	502.324	501.317	1	22	1.04906e+06		321639
IPI00456429	ubiquitin and ribosomal protein L40 precursor	0.290008		1.22265	0.192342	0.880826	0.0850298	CGHTNNLRPK	598.802	1195.59	2	25	3.36818e+06		15004
IPI00290812	Isoform 1 of Transcription termination factor 2	0.291739		1.22411	0	1.22411	0	LSILTK	682.458	681.451	1	24	401515		130762
IPI00011126	26S protease regulatory subunit 4	0.29334		1.22547	0	1.22547	0.260008	TLLAK	545.365	544.358	1	27	9.01444e+06		49325
IPI00099463	Sphingosine-1-phosphate lyase 1	0.293449		1.22557	0.0606235	1.26843	0	AFEPYLEILEVYSTK	901.466	1800.92	2	91	240225		64053
IPI00292499	heat shock 70kDa protein 14 isoform 1	0.294652		1.22659	0.0205961	1.24115	0.102873	FELLCSPLFNK	688.363	1374.71	2	35	537440		55444
IPI00218323	Tumor protein D52	0.295881		1.22763	0	1.22763	0.237008	ASAAFSSVGSVITK	662.86	1323.7	2	74	585609		19851
IPI00006865	Vesicle trafficking protein SEC22b	0.296046		1.22778	0.12677	1.19347	0	ANNLSSLSK	471.26	940.506	2	47	3.90305e+06		24765
IPI00031030	Isoform 1 of Amyloid-like protein 2 precursor	0.296128		1.22784	0	1.22784	0	CLVGEFVSDVLLVPEK	902.481	1802.95	2	55	108119		87927
IPI00019345	Ras-related protein Rap-1A	0.296237		1.22794	0.136248	1.38866	0	LVVLGSGGVGK	497.313	992.611	2	65	2.01581e+06		21316
IPI00444452	Is	0.29633		1.22802	0.114477	1.37627	0	DVPLLPSDVK	545.816	1089.62	2	28	577376		114512
IPI00008529	60S acidic ribosomal protein P2	0.297636		1.22913	0.171646	1.01955	0.157803	LASVPAGGAVAVSAAPGSAAPAAGSAPAAAEEK	925.484	2773.43	3	59	900642		11658
IPI00301518	Mob4B protein	0.299354		1.23059	0.0383376	1.2577	0.167057	ELAPLQELIEK	641.867	1281.72	2	47	4.16047e+06		25277
IPI00007001	39S ribosomal protein L11, mitochondrial precursor	0.29952		1.23073	0	1.23073	0	IKAQDEAFALQDVPLSSVVR	729.399	2185.18	3	40	84898.3		20727
IPI00021840	40S ribosomal protein S6	0.301728		1.23262	0.295047	1.75539	0	KGEKDIPGLTDTTVPR	576.316	1725.93	3	51	738048		28834
IPI00023526	RAB6A, member RAS oncogene family isoform b	0.304183		1.23472	0.0795722	1.14383	0.11959	GSDVIIMLVGNKTDLADKR	682.373	2044.1	3	33	213213		23692
IPI00018465	T-complex protein 1 subunit eta	0.304256		1.23478	0.159116	0.972827	0	ATISNDGATILK	602.332	1202.65	2	60	1.02648e+06		59842
IPI00298994	Talin-1	0.304546		1.23503	0.0913873	1.16572	0	ALGDLISATK	498.795	995.575	2	57	453274		273171
IPI00299254	Eukaryotic translation initiation factor 5B	0.306275		1.23651	0.195944	1.25826	0	HFEATDILVSK	630.335	1258.66	2	49	87676.7		139171
IPI00154451	Isoform 1 of MMS19-like protein	0.306726		1.2369	0.182482	1.44428	0	ACDSVTSNVLPLLLEQFHK	724.376	2170.11	3	37	190469		114914
IPI00454746	PREDICTED: similar to sin3 associated polypeptide p18	0.306767		1.23693	0	1.23693	0	ELTSLVK	395.24	788.465	2	27	1.29335e+06		17393
IPI00011698	Histone deacetylase complex subunit SAP18	0.306767		1.23693	0	1.23693	0	ELTSLVK	395.24	788.465	2	27	1.29335e+06		17607
IPI00031691	SWISS-PROT:P32969|TREMBL:Q53Z07;Q69YS1|ENSEMBL:ENSP00000330879;ENSP00000346022;ENSP00000347751;ENSP00000350373;ENSP00000368515|REFSEQ:NP_000652;NP_001020092|H-INV:HIT000284757|VEGA:OTTHUMP00000023060	0.307238		1.23734	0.137125	1.35314	0	FLDGIYVSEK	585.805	1169.6	2	59	1.64262e+06		21964
IPI00640703	Isoform 1 of Exportin-5	0.307773		1.2378	0.0256442	1.21966	0	AMDQVNALCEQLVK	834.914	1667.81	2	75	272033		138332
IPI00216184	Isoform 2 of Phosphatidylinositol-binding clathrin assembly protein	0.307806		1.23782	0	1.23782	0	ATTLSNAVSSLASTGLSLTK	961.525	1921.04	2	75	787461		68890
IPI00005719	RAB1A, member RAS oncogene family	0.308616		1.23852	0.135259	1.24205	0.053186	EFADSLGIPFLETSAK	862.941	1723.87	2	55	2.94867e+06		22891
IPI00004670	Isoform 1 of Polypeptide N-acetylgalactosaminyltransferase 3	0.309099		1.23893	0	1.23893	0.158123	TPTFAGGLFSISK	667.366	1332.72	2	57	2.25758e+06		73447
IPI00156689	Synaptic vesicle membrane protein VAT-1 homolog	0.309656		1.23941	0.0450373	1.21768	0.102185	GVDIVMDPLGGSDTAK	791.898	1581.78	2	69	1.42868e+06		42122
IPI00024933	60S ribosomal protein L12	0.309779		1.23952	0.147091	1.34881	0	ALKEPPRDR	361.209	1080.6	3	22	2.6787e+06		17979
IPI00022697	Developmentally-regulated GTP-binding protein 2	0.309842		1.23957	0	1.23957	0	SLLEKELESVGIR	736.921	1471.83	2	49	110155		41120
IPI00024660	Isoform 1 of Protein KIAA0174	0.310369		1.24002	0	1.24002	0	IVADQLCAK	513.28	1024.55	2	40	518536		39897
IPI00302927	T-complex protein 1 subunit delta	0.310888		1.24047	0.20902	1.40596	0	AYILNLVK	471.299	940.583	2	36	3.29719e+06		58270
IPI00216318	tyrosine 3-monooxygenase/tryptophan 5-mon	0.311291		1.24082	0.0232199	1.25724	0	NLLSVAYK	458.273	914.531	2	36	7.71998e+06		28179
IPI00018146	14-3-3 protein theta	0.311291		1.24082	0.0232199	1.25724	0	NLLSVAYK	458.273	914.531	2	36	7.71998e+06		28032
IPI00216319	14-3-3 protein eta	0.311291		1.24082	0.0232199	1.25724	0	NLLSVAYK	458.273	914.531	2	36	7.71998e+06		28241
IPI00018798	CDNA FLJ10634 fis, clone NT2RP2005654, weakly similar to CYSTEINE STRING PROTEIN	0.312633		1.24197	0	1.24197	0	YGEVLNLVLSSK	665.38	1328.75	2	66	201920		34780
IPI00007755	Ras-related protein Rab-21	0.31264		1.24198	0	1.24198	0.292717	GIEELFLDLCKR	750.903	1499.79	2	62	367538		24600
IPI00215948	Isoform 1 of Alpha-1 catenin	0.313654		1.24285	0.17974	1.38929	0.10383	AIMAQLPQEQK	632.845	1263.67	2	54	301782		100693
IPI00103026	PRMT3 protein (Fragment)	0.315319		1.24429	0.0874293	1.29227	0	AVIPEAVVEVLDPK	743.934	1485.85	2	74	825955		62555
IPI00002460	Isoform 1 of Annexin A7	0.317326		1.24602	0.111998	1.16682	0	EFSGYVESGLK	612.305	1222.6	2	41	1.77195e+06		52991
IPI00384861	Isoform 1 of ARF GTPase-activating protein GIT1	0.319079		1.24753	0	1.24753	0	FLELGK	714.428	713.421	1	27	179818		85030
IPI00017344	Ras-related protein Rab-5B	0.319098		1.24755	0.0434959	1.27831	0	LVLLGESAVGK	543.332	1084.65	2	60	2.61867e+06		23920
IPI00221093	40S ribosomal protein S17	0.320572		1.24883	0.0741346	1.19423	0.220555	GISIK	525.349	524.342	1	28	6.38032e+06		15466
IPI00016786	Isoform 2 of Cell division control protein 42 homolog	0.320596		1.24885	0.0876108	1.35683	0	CVVVGDGAVGK	534.783	1067.55	2	44	3.11846e+06		21587
IPI00165261	Sec1 family domain-containing protein 1	0.321347		1.2495	0	1.2495	0.165092	LTSAVSSLPELLEK	743.923	1485.83	2	69	1.09155e+06		72545
IPI00445401	Isoform 2 of HECT, UBA and WWE domain-containing protein 1	0.321963		1.25003	0	1.25003	0	AALLK	523.37	522.362	1	36	942903		483831
IPI00386718	Isoform Short of Probable global transcription activator SNF2L2	0.321963		1.25003	0	1.25003	0	AALLK	523.37	522.362	1	36	942903		179349
[truncated: 311 more rows]
